# Supplementary material for: Functional analysis of differently expressed ferroptosis-related genes in patients with mitral valve prolapse
Source: Front Genet. 2022 Nov 29;13:1062212. doi: 10.3389/fgene.2022.1062212 (PMC9745071; doi:10.3389/fgene.2022.1062212)
Supplement: Supplementary file 1 [file Table2.XLSX]

## Sheet: DElncRNA_trans_DEG_GO_enrichmen
Term	Database	ID	Input number	Background number	P-Value	Corrected P-Value	Input	Hyperlink
extracellular region	Gene Ontology	GO:0005576	94	2461	2.62068e-12	1.72965e-10	LIF|CCN1|CCN2|CCN3|ELANE|MUC20|FBLN2|B3GAT1|H4C15|KIR3DX1|ERFE|FSTL1|FGFBP2|CTSL|ENPP3|LPL|MUC16|CXCL12|BMP3|FN1|CSPG4|C1QC|C1QB|C1QA|ADAMDEC1|PRSS23|CCL3|HP|COL3A1|SERPINE1|ZG16B|LILRB1|CPA3|THBS2|IGHV1-2|THBS1|CEACAM1|JUP|OSM|PRSS57|GFOD1|HAMP|PLA1A|IGFBP7|FGF2|OLFML2A|NOG|TCN1|KCP|WNT5A|OLFM2|FST|OLFM4|AREG|TEX101|ICAM4|PENK|COCH|EFNA1|LTF|CD8A|CD8B|COL17A1|SEMA3A|CDA|LY6G5C|COL1A2|COL1A1|IGLV…	http://amigo.geneontology.org/amigo/term/GO:0005576
collagen-containing extracellular matrix	Gene Ontology	GO:0062023	30	373	1.74099e-11	5.74525e-10	ELANE|CCN1|CCN2|CCN3|F13A1|MFAP5|COL3A1|FBLN2|SERPINE1|DEFA1B|CPA3|THBS2|THBS1|COCH|COL8A1|CTSL|IGFBP7|MXRA7|CXCL12|COL17A1|CSPG4|FN1|C1QC|C1QA|ADAMDEC1|COL1A2|MMP8|COL1A1|WNT5A|MMP2	http://amigo.geneontology.org/amigo/term/GO:0062023
specific granule lumen	Gene Ontology	GO:0035580	12	61	1.07639e-09	2.36805e-08	ELANE|CRISP3|LCN2|BPI|HP|CAMP|TCN1|JUP|DEFA4|LTF|MMP8|OLFM4	http://amigo.geneontology.org/amigo/term/GO:0035580
plasma membrane	Gene Ontology	GO:0005886	138	5167	5.68878e-07	9.38649e-06	CCN2|PDGFRB|SPRED1|P2RY13|MUC20|PCDHGB6|MS4A2|MS4A4A|MSR1|CACNA1I|PHLPP1|IL12RB2|JUP|SLC12A5|NAALAD2|SLC47A1|SYT17|ERBB2|CTSL|ENPP3|HTR6|LPL|ARRDC3|MUC16|TRBJ1-5|CXCL12|CSPG4|AKAP12|CHRNA10|RRAS|PDGFC|RPH3A|SERPINE1|LILRB1|C4BPA|IGHV1-2|MS4A3|CEACAM1|RAPH1|CEACAM3|TNFRSF9|CEACAM6|JAML|CEACAM8|SDK1|HCAR2|TRDJ1|DDN|BLK|RHOC|KIR3DL1|THBD|PCDHGA1|PCDHGA6|PCDHGA7|ABCG1|ABCA13|KCNH8|KIR2DL3|KIR2DL1|TME…	http://amigo.geneontology.org/amigo/term/GO:0005886
extracellular matrix	Gene Ontology	GO:0031012	19	282	1.4902e-06	1.96706e-05	OLFML2A|FN1|CRISP3|CCN2|CCN3|THBS2|CCN1|COL8A1|THBS1|MFAP5|COL1A2|MMP8|COL1A1|COL3A1|FBLN2|WNT5A|COCH|MMP2|COL17A1	http://amigo.geneontology.org/amigo/term/GO:0031012
integral component of plasma membrane	Gene Ontology	GO:0005887	51	1398	2.64039e-06	2.90443e-05	PDGFRB|CD70|PCDHGA10|ADGRE1|CHRNA10|TRPC3|CCR4|PCDHGB6|CD8B|MS4A2|P2RX7|KLRF1|CEACAM1|FFAR1|FCER1A|B3GNT3|CD83|IL12RB2|P2RY10|PCDHGA11|S1PR4|SLC12A5|ICAM4|ICAM3|TNFRSF9|MSR1|FCRL6|ERBB2|NCR1|HTR6|ADGRE3|PCDHGA1|CD8A|KIR3DL1|THBD|TSPAN9|PCDHGA6|PCDHGA7|COL17A1|SEMA3A|CSPG4|OLR1|MPZL1|KCNH8|KIR2DL3|KIR2DL1|HTR3B|CD69|SLC1A4|SIGLEC7|CMKLR1	http://amigo.geneontology.org/amigo/term/GO:0005887
tertiary granule lumen	Gene Ontology	GO:1904724	8	55	7.44817e-06	6.20755e-05	CDA|HP|CAMP|TCN1|LTF|CRISP3|OLFM4|MMP8	http://amigo.geneontology.org/amigo/term/GO:1904724
external side of plasma membrane	Gene Ontology	GO:0009897	21	374	7.52431e-06	6.20755e-05	ABCG1|HEG1|LILRB1|IGHV1-2|MSR1|CD83|IL12RB2|CD69|PDCD1|LY6G5C|THBS1|CXCR1|IGHV1-69D|TNFRSF9|ENPP3|CD8A|CCR4|THBD|CXCL12|FCRL6|IGHE	http://amigo.geneontology.org/amigo/term/GO:0009897
extracellular space	Gene Ontology	GO:0005615	60	1880	2.10276e-05	0.000154203	CCL3|LIF|CD70|CTSL|CCN2|LCN2|BPI|C1QC|HP|ELANE|COL3A1|FST|OLFM4|PTGDS|FSTL1|DEFA1B|ZG16B|AREG|HAMP|CPA3|CAMP|SERPINE1|ERFE|DEFA4|OSM|FGFBP2|CRISP3|CEACAM6|TACSTD2|CEACAM8|COL8A1|PRSS57|PDGFC|PDGFD|CKB|H2BC10|COL1A1|PLA1A|LPL|IGFBP7|MUC16|THBD|CXCL12|FGF2|COL17A1|SEMA3A|BMP3|FN1|MMP2|NOG|TCN1|COL1A2|KCP|MMP8|C4BPA|C1S|WNT5A|IGLV3-9|THBS1|LTF	http://amigo.geneontology.org/amigo/term/GO:0005615
nucleosome	Gene Ontology	GO:0000786	10	109	3.59868e-05	0.000237513	H1-5|H2BC18|H2BC10|H1-6|H1-4|H2BC3|H1-3|H4C15|H2AC19|H2AC18	http://amigo.geneontology.org/amigo/term/GO:0000786
T cell receptor complex	Gene Ontology	GO:0042101	10	133	0.000192421	0.00110304	CEACAM1|TRBV16|TRAV10|TRBV12-4|TRDJ1|TRBV9|CD8A|TRBV27|TRBJ1-5|CD8B	http://amigo.geneontology.org/amigo/term/GO:0042101
endoplasmic reticulum lumen	Gene Ontology	GO:0005788	16	305	0.000200553	0.00110304	COL8A1|PDGFC|PDGFD|CCN1|FN1|COL1A1|CERCAM|FSTL1|COL1A2|IGFBP7|PRSS23|COL3A1|WNT5A|THBS1|PENK|COL17A1	http://amigo.geneontology.org/amigo/term/GO:0005788
collagen trimer	Gene Ontology	GO:0005581	8	94	0.000363734	0.00184665	COL8A1|C1QC|C1QA|COL1A2|COL1A1|COL3A1|COL17A1|MSR1	http://amigo.geneontology.org/amigo/term/GO:0005581
integral component of membrane	Gene Ontology	GO:0016021	125	5472	0.00370408	0.0174621	TMEM272|ZDHHC18|IGHG3|PCDHGB6|MS4A7|B3GAT1|MS4A2|MS4A3|MSR1|CACNA1I|B3GNT3|IL12RB2|CXCR1|SLC12A5|NAALAD2|SLC47A1|ERBB2|B3GALT2|ENPP3|HTR6|TACSTD2|MUC16|MS4A4A|TSPAN9|RNF19B|OSBPL5|CACHD1|LST1|CSPG4|CH25H|ATP2A1|IKBIP|CHRNA10|NPIPB12|SPTSSB|LILRB1|CEACAM1|CEACAM3|TNFRSF9|JAML|B4GALT6|SDK1|HCAR2|KIR3DL1|THBD|PCDHGA1|PCDHGA6|PCDHGA7|CSGALNACT1|ABCG1|ABCA13|FAM174A|MPZL1|KCNH8|KIR2DL3|KIR2DL1|TMEM198…	http://amigo.geneontology.org/amigo/term/GO:0016021
membrane	Gene Ontology	GO:0016020	182	8478	0.00450791	0.0198348	TMEM272|SPRED1|IGHG3|MUC20|PCDHGB6|MS4A7|B3GAT1|MS4A2|TRBJ1-5|MSR1|CACNA1I|PHLPP1|DHRS9|IL12RB2|CXCR1|MAP1LC3A|SLC12A5|COP1|NAALAD2|CEACAM3|SLC47A1|VSTM2B|TNFRSF9|ERBB2|ARHGEF12|CTSL|CRISP3|B3GALT2|ENPP3|ZDHHC18|HTR6|FAM169A|LPL|ARRDC3|MUC16|MS4A4A|TSPAN9|RNF19B|KIFC3|OSBPL5|TEX101|CACHD1|LST1|CSPG4|TRPC3|JAML|CCR4|CH25H|ATP2A1|IKBIP|CHRNA10|RRAS|PDGFC|NPIPB12|PTGDS|SPTSSB|LILRB1|H4C15|IGHV1-2|MS…	http://amigo.geneontology.org/amigo/term/GO:0016020
Golgi cisterna membrane	Gene Ontology	GO:0032580	6	91	0.00699444	0.0288521	B4GALNT3|GOLGA8O|GOLGA8N|GOLGA8H|CSGALNACT1|B4GALT6	http://amigo.geneontology.org/amigo/term/GO:0032580
cell surface	Gene Ontology	GO:0009986	20	615	0.0113404	0.0418435	PDGFRB|ELANE|PDGFC|FCER1A|HEG1|CSPG4|MPZL1|ITGB8|AREG|THBS1|TNFRSF10C|HTR3B|LTF|CEACAM6|SLC1A4|CEACAM8|THBD|CD8B|CEACAM1|WNT5A	http://amigo.geneontology.org/amigo/term/GO:0009986
Golgi lumen	Gene Ontology	GO:0005796	6	101	0.0114119	0.0418435	CSPG4|MUC20|DEFA4|MUC16|WNT5A|DEFA1B	http://amigo.geneontology.org/amigo/term/GO:0005796
secretory granule	Gene Ontology	GO:0030141	6	103	0.012488	0.0433795	ELANE|CPA3|THBS1|RPH3A|LTF|COL1A1	http://amigo.geneontology.org/amigo/term/GO:0030141
blood microparticle	Gene Ontology	GO:0072562	7	137	0.0141825	0.0468021	FN1|C4BPA|HP|C1QC|HSPA1A|C1S|F13A1	http://amigo.geneontology.org/amigo/term/GO:0072562
cytoplasmic vesicle	Gene Ontology	GO:0031410	23	798	0.0252939	0.0784234	PDGFRB|ELANE|LCN2|SPRED1|MSR1|CPA3|TEX101|CEACAM1|MLC1|MAP1LC3A|PENK|ERBB2|CTSL|GBP6|TRIM21|RPH3A|RHOBTB2|RHOC|KIFC3|ABCA13|MYO6|RND3|TMEM198	http://amigo.geneontology.org/amigo/term/GO:0031410
specific granule membrane	Gene Ontology	GO:0035579	5	90	0.0262121	0.0784234	CEACAM1|CEACAM8|CEACAM3|MS4A3|OLR1	http://amigo.geneontology.org/amigo/term/GO:0035579
azurophil granule lumen	Gene Ontology	GO:0035578	5	91	0.0273294	0.0784234	BPI|ELANE|PADI2|PRSS57|DEFA1B	http://amigo.geneontology.org/amigo/term/GO:0035578
extracellular exosome	Gene Ontology	GO:0070062	52	2181	0.0352292	0.0968802	CDH11|ELANE|CD70|LCN2|BPI|HP|H2BC18|RRAS|HSPA1A|EPS8|OLFM4|PTGDS|THBS1|H4C15|SERPINE1|H2AC19|ZG16B|ARHGEF12|BTG2|DEFA1B|CAMP|FSTL1|CEACAM1|JUP|ICAM3|TACSTD2|CEACAM8|H2AC18|CKB|PDGFC|CTSL|ITGB8|H2BC10|GBP6|ENPP3|PADI2|LTF|RHOC|MUC16|CXCL12|TUBB2A|KIFC3|BMP3|CSPG4|FN1|MYO6|COL1A2|PRSS23|SLC1A4|WNT5A|DDAH1|IGFBP7	http://amigo.geneontology.org/amigo/term/GO:0070062
postsynapse	Gene Ontology	GO:0098794	6	135	0.0404013	0.103834	WASF1|C1QC|C1QB|C1QA|WNT5A|P2RX7	http://amigo.geneontology.org/amigo/term/GO:0098794
cell cortex	Gene Ontology	GO:0005938	7	171	0.0409044	0.103834	CCN2|MYO6|RND3|RHOBTB2|EPS8|RHOC|AKAP12	http://amigo.geneontology.org/amigo/term/GO:0005938
focal adhesion	Gene Ontology	GO:0005925	13	419	0.0502646	0.122869	PDGFRB|SORBS2|WASF1|CSPG4|MPZL1|ITGB8|HSPA1A|RRAS|JUP|RND3|AKAP12|TSPAN9|ASAP3	http://amigo.geneontology.org/amigo/term/GO:0005925
apical plasma membrane	Gene Ontology	GO:0016324	11	359	0.0728895	0.171811	ERBB2|PDGFRB|CTSL|FN1|CSPG4|ENPP3|CEACAM1|MUC20|CEACAM6|SLC47A1|SORBS2	http://amigo.geneontology.org/amigo/term/GO:0016324
adherens junction	Gene Ontology	GO:0005912	6	166	0.0898057	0.204385	CDH11|SYNM|ARVCF|CEACAM1|JUP|KIFC3	http://amigo.geneontology.org/amigo/term/GO:0005912
actin cytoskeleton	Gene Ontology	GO:0015629	8	260	0.112812	0.248186	WASF1|RFLNB|MYO6|JUP|MTSS1|ABLIM3|SORBS2|CALD1	http://amigo.geneontology.org/amigo/term/GO:0015629
anchored component of membrane	Gene Ontology	GO:0031225	5	143	0.128125	0.272783	TNFRSF10C|CEACAM8|CEACAM6|EFNA1|TEX101	http://amigo.geneontology.org/amigo/term/GO:0031225
cell junction	Gene Ontology	GO:0030054	22	922	0.138103	0.284836	SYNM|AFAP1L1|CCN3|CHRNA10|OLFM2|EPS8|SORBS2|WASF1|CEACAM1|NEURL1|JUP|JAML|SDK1|HEG1|ARVCF|HCAR2|RPH3A|DDN|KIFC3|COL17A1|CABP4|TP73	http://amigo.geneontology.org/amigo/term/GO:0030054
chromatin	Gene Ontology	GO:0000785	23	980	0.148637	0.297273	NFATC4|ISL2|SDR16C5|OTX1|NPAS1|NR4A2|H1-5|H1-3|ZBTB32|ASF1B|NFE2|ZBED1|TSHZ2|NR4A1|HOXB7|FOXD1|SATB2|E2F1|TP73|PRRX1|PRRX2|HES4|ATF3	http://amigo.geneontology.org/amigo/term/GO:0000785
synapse	Gene Ontology	GO:0045202	19	806	0.171976	0.333837	CDH11|SDK1|SLC1A4|ABLIM3|OLFM2|CABP4|C1QC|C1QB|CHRNA10|SLC12A5|NEURL1|HTR6|RPH3A|HTR3B|DDN|EPS8|MAP1LC3A|C1QA|WASF1	http://amigo.geneontology.org/amigo/term/GO:0045202
perikaryon	Gene Ontology	GO:0043204	5	160	0.177796	0.335272	NEURL1|PENK|DDN|CHRNA10|KNDC1	http://amigo.geneontology.org/amigo/term/GO:0043204
microtubule	Gene Ontology	GO:0005874	9	354	0.214349	0.387205	FEZ1|EML6|KIFC3|POLB|NDEL1|MAP1LC3A|TUBB2A|NINL|MID1IP1	http://amigo.geneontology.org/amigo/term/GO:0005874
protein-containing complex	Gene Ontology	GO:0032991	17	740	0.21707	0.387205	CDKN2A|POLB|LY6G5C|E2F1|ZNF703|WASF1|CDKN1A|MYO6|CD69|NR4A2|HSPA1A|RPH3A|LTF|OLFM4|H4C15|ASF1B|GUCY1B1	http://amigo.geneontology.org/amigo/term/GO:0032991
vesicle	Gene Ontology	GO:0031982	5	177	0.233458	0.405479	MUC16|SLC47A1|HSPA1A|MYO6|EPS8	http://amigo.geneontology.org/amigo/term/GO:0031982
perinuclear region of cytoplasm	Gene Ontology	GO:0048471	16	725	0.275056	0.450142	ERBB2|ATP2A1|CCN2|SH3RF1|CDKN1A|NUPR1|MYO6|PDE2A|NEURL1|HSPA1A|MLC1|OLFM4|PTGDS|SORBS2|MS4A3|ENPP3	http://amigo.geneontology.org/amigo/term/GO:0048471
lamellipodium	Gene Ontology	GO:0030027	5	189	0.275354	0.450142	RAPH1|SORBS2|WASF1|ABLIM3|SH3RF1	http://amigo.geneontology.org/amigo/term/GO:0030027
chromosome	Gene Ontology	GO:0005694	13	578	0.279633	0.450142	H2BC18|HMGB3|H2BC10|CDT1|H1-6|H1-4|H1-5|H1-3|NDEL1|H2BC3|H4C15|H2AC19|H2AC18	http://amigo.geneontology.org/amigo/term/GO:0005694
neuronal cell body	Gene Ontology	GO:0043025	9	410	0.353096	0.554864	CKB|FEZ1|KNDC1|CCN3|SLC12A5|AKAP12|SLC1A4|CCR4|PENK	http://amigo.geneontology.org/amigo/term/GO:0043025
Golgi membrane	Gene Ontology	GO:0000139	13	620	0.367722	0.56441	ABCG1|PDGFC|PDGFD|B3GALT2|LST1|B3GNT3|ZDHHC18|CSGALNACT1|RND3|B3GAT1|CHST2|COP1|B4GALT6	http://amigo.geneontology.org/amigo/term/GO:0000139
intracellular membrane-bounded organelle	Gene Ontology	GO:0043231	20	998	0.396117	0.573223	LIPA|CYP2C8|ABCA13|B4GALNT3|OLR1|DHRS9|MAP1LC3A|OSBPL5|CCN3|MYO6|TP73|LAMTOR4|RND3|RHOBTB2|RHOC|CTSL|B3GAT1|PHLPP1|PDGFRB|ASAP3	http://amigo.geneontology.org/amigo/term/GO:0043231
Golgi apparatus	Gene Ontology	GO:0005794	27	1366	0.39738	0.573223	PDGFRB|B4GALNT3|ZDHHC18|PTGDS|B3GAT1|B3GNT3|RND3|B4GALT6|PAQR8|CTSL|B3GALT2|SH3RF1|RPH3A|MS4A4A|CHST2|KIFC3|CSGALNACT1|ABCG1|LST1|FEZ1|MYO6|TP73|PDE2A|GOLGA8O|GOLGA8N|GOLGA8H|COL1A1	http://amigo.geneontology.org/amigo/term/GO:0005794
transcription regulator complex	Gene Ontology	GO:0005667	5	223	0.399519	0.573223	NR4A2|NR4A1|NFATC4|SATB2|E2F1	http://amigo.geneontology.org/amigo/term/GO:0005667
nuclear membrane	Gene Ontology	GO:0031965	5	235	0.443403	0.622651	BCL2L10|ZBED1|NR4A1|MYO6|PTGDS	http://amigo.geneontology.org/amigo/term/GO:0031965
cell projection	Gene Ontology	GO:0042995	22	1142	0.461885	0.635093	AFAP1L1|MUC20|EPS8|SORBS2|NEURL1|CAMP|CEACAM1|RAPH1|KNDC1|TRIO|SH3RF1|RPH3A|RHOBTB2|DDN|RHOC|CSPG4|FEZ1|CABP4|MYO6|RND3|KANK1|CEP78	http://amigo.geneontology.org/amigo/term/GO:0042995
dendrite	Gene Ontology	GO:0030425	9	472	0.515897	0.687071	SEMA3A|CCN3|FEZ1|PENK|CKB|HTR6|NEURL1|SLC1A4|KNDC1	http://amigo.geneontology.org/amigo/term/GO:0030425
centrosome	Gene Ontology	GO:0005813	10	528	0.520508	0.687071	ZBED1|E2F1|FEZ1|NINL|SLC1A4|HSPA1A|NDEL1|WDR62|CEP78|KIFC3	http://amigo.geneontology.org/amigo/term/GO:0005813
cytoskeleton	Gene Ontology	GO:0005856	26	1406	0.539869	0.698654	SYNM|KLHL21|AFAP1L1|HSPA1A|AKAP12|WASF1|TUBB2A|EML6|RAPH1|JUP|WDR62|NINL|MID1IP1|SBDS|RFLNB|MAP1LC3A|MTSS1|RHOBTB2|NDEL1|RHOC|CALD1|KIFC3|FEZ1|RND3|KANK1|CEP78	http://amigo.geneontology.org/amigo/term/GO:0005856
neuron projection	Gene Ontology	GO:0043005	8	442	0.579744	0.73129	CACNA1I|RGS2|CHRNA10|SLC12A5|RPH3A|HTR3B|EPS8|RHOC	http://amigo.geneontology.org/amigo/term/GO:0043005
nuclear body	Gene Ontology	GO:0016604	6	333	0.587248	0.73129	CDKN2A|CDKN1A|CDT1|HOXB7|RAPH1|SETBP1	http://amigo.geneontology.org/amigo/term/GO:0016604
glutamatergic synapse	Gene Ontology	GO:0098978	6	349	0.632738	0.764516	CDH11|ABLIM3|GUCY1B1|EPS8|TSPOAP1|WNT5A	http://amigo.geneontology.org/amigo/term/GO:0098978
microtubule organizing center	Gene Ontology	GO:0005815	7	408	0.637097	0.764516	FEZ1|NINL|HSPA1A|NDEL1|WDR62|CEP78|KIFC3	http://amigo.geneontology.org/amigo/term/GO:0005815
axon	Gene Ontology	GO:0030424	6	411	0.778762	0.917827	SEMA3A|CCN3|FEZ1|CHRNA10|NDEL1|PENK	http://amigo.geneontology.org/amigo/term/GO:0030424
lysosome	Gene Ontology	GO:0005764	6	434	0.820288	0.940425	LIPA|PDGFRB|CTSL|MLC1|ARRDC3|LAMTOR4	http://amigo.geneontology.org/amigo/term/GO:0005764
endoplasmic reticulum	Gene Ontology	GO:0005783	25	1579	0.826434	0.940425	ATP2A1|IKBIP|ZDHHC18|HSPA1A|PTGDS|B3GAT1|P2RY13|SPTSSB|BCL2L10|DHRS9|CERCAM|THBS1|ABCG1|DDN|MXRA7|MS4A4A|RNF19B|OSBPL5|CYP2C8|SDR16C5|PDE2A|MLC1|COL1A2|COL1A1|CH25H	http://amigo.geneontology.org/amigo/term/GO:0005783
mitochondrion	Gene Ontology	GO:0005739	23	1573	0.909054	0.999953	ATP2A1|OLFM4|MSRB2|HSPA1A|TSPOAP1|BCL2L10|GK5|S1PR4|RGS2|LDHD|CDKN2A|NR4A1|CMC1|LETM2|WASF1|ABCG1|E2F1|FEZ1|TP73|PDE2A|PIF1|PET100|MMP2	http://amigo.geneontology.org/amigo/term/GO:0005739
endoplasmic reticulum membrane	Gene Ontology	GO:0005789	14	1048	0.926023	0.999953	AREG|ATP2A1|DHRS9|IKBIP|ABCG1|SDR16C5|CYP2C8|DDN|CH25H|PTGDS|B3GAT1|OSBPL5|RNF19B|SPTSSB	http://amigo.geneontology.org/amigo/term/GO:0005789
cytosol	Gene Ontology	GO:0005829	80	5296	0.989655	0.999953	CCL3|LIF|CABP4|NFATC4|AFAP1L1|CCN2|CKB|GSTA4|CDKN1A|OLFM4|ARHGEF12|MSRB2|TRIM21|HSPA1A|CDKN2A|AKAP12|SETBP1|TSPOAP1|RASGEF1A|NT5C2|PDE2A|TRIO|MSR1|TRIM24|PHLPP1|BCL2L10|RAPH1|RNF19B|RGL3|LCN2|CDT1|FRAT2|MAP1LC3A|PPP2R3B|JUP|COP1|RGS2|TACSTD2|H2BC3|DUSP6|NINL|MID1IP1|AMD1|ERBB2|H2BC18|PDGFC|KLHL21|SH3RF1|SBDS|H2BC10|NR4A1|HOXB7|SPRED1|WDR62|BTG2|PADI2|DDO|BLK|NDEL1|RHOC|CHST2|CALD1|LIPA|OSBPL5|IER…	http://amigo.geneontology.org/amigo/term/GO:0005829
cytoplasm	Gene Ontology	GO:0005737	107	6872	0.992006	0.999953	ELANE|CAMP|HAMP|CCN3|GSTA4|SPRED1|MS4A3|ZNF703|CKB|EML6|WDR62|ERBB2|ARHGEF12|CDKN2A|TRIM24|RFLNB|TRIM21|ABLIM3|ARRDC3|CXCL12|RNF19B|KIFC3|LST1|TRMT9B|GUCY1B1|AKAP12|CEP78|CCL3|SYNM|NFATC4|AFAP1L1|CDKN1A|TSPOAP1|PTGDS|LILRB1|THBS1|RAPH1|JUP|NFE2|MAP1LC3A|NINL|NUPR1|DDO|DDN|TUBB2A|FGF2|CABP4|FRAT2|PADI2|ARPP21|NRBP2|PDGFRB|KLHL21|MSRB2|OLFM2|FST|POLB|AREG|BTG2|SIK1B|S1PR4|NEURL1|DUSP6|NUAK2|TRIO|SH…	http://amigo.geneontology.org/amigo/term/GO:0005737
endosome	Gene Ontology	GO:0005768	6	728	0.993588	0.999953	ERBB2|ABCG1|ZFYVE28|MLC1|ARRDC3|TBC1D12	http://amigo.geneontology.org/amigo/term/GO:0005768
nucleolus	Gene Ontology	GO:0005730	5	848	0.999642	0.999953	SBDS|CDKN1A|CDKN2A|ATF3|RGS2	http://amigo.geneontology.org/amigo/term/GO:0005730
nucleus	Gene Ontology	GO:0005634	92	6548	0.999768	0.999953	HAMP|CKB|PPP2R3B|ISL2|SPRED1|FAM71A|H4C15|ZNF703|H1-6|H1-4|H1-5|H1-3|WDR62|ZNF705E|ERBB2|CDKN2A|CTSL|TRIM24|TRIM21|SUMO4|FAM169A|CXCL12|TRMT9B|ASF1B|PRSS23|PRRX1|PRRX2|NFATC4|NUAK2|SETBP1|PTGDS|OTX1|SBDS|JUP|NFE2|TACSTD2|ZBTB32|H2BC18|TSHZ2|H2BC10|NUPR1|HOXB7|DDN|RHOC|TUBB2A|FGF2|SDR16C5|HES4|PDGFRB|OLFM2|TIGD3|FST|POLB|H2AC19|H2AC18|AREG|BTG2|SIK1B|CDT1|CDKN1A|ZBED1|ARVCF|FOXD1|H2BC3|SATB2|PHLPP…	http://amigo.geneontology.org/amigo/term/GO:0005634
nucleoplasm	Gene Ontology	GO:0005654	44	3824	0.999953	0.999953	SETBP1|PPP2R3B|CDKN1A|OLFM4|SPRED1|OLFM2|HSPA1A|CDKN2A|NR4A2|POLB|NPIPB12|H4C15|OLR1|CDT1|TRIM24|NPIPB3|COP1|NFE2|JAML|ZBTB32|ASF1B|LIPA|ZBED1|H2BC18|NUPR1|SBDS|H2BC10|NR4A1|TRIM21|HOXB7|H2BC3|SATB2|CHST2|KEL|CSPG4|E2F1|BNC2|DUSP6|MYO6|TP73|PIF1|PRRX1|ATF3|ASAP3	http://amigo.geneontology.org/amigo/term/GO:0005654
