# Supplementary material for: Functional analysis of differently expressed ferroptosis-related genes in patients with mitral valve prolapse
Source: Front Genet. 2022 Nov 29;13:1062212. doi: 10.3389/fgene.2022.1062212 (PMC9745071; doi:10.3389/fgene.2022.1062212)
Supplement: Supplementary file 2 [file Table3.XLSX]

## Sheet: DElncRNA_trans_DEG_GO_enrichmen
Term	Database	ID	Input number	Background number	P-Value	Corrected P-Value	Input	Hyperlink
extracellular matrix structural constituent	Gene Ontology	GO:0005201	12	137	5.33217e-06	0.000173055	COL8A1|FBLN2|CCN1|FN1|THBS2|THBS1|MFAP5|COL1A2|IGFBP7|COL1A1|COL3A1|COL17A1	http://amigo.geneontology.org/amigo/term/GO:0005201
integrin binding	Gene Ontology	GO:0005178	12	143	8.29843e-06	0.000173055	CCN1|CCN2|CCN3|ITGB8|FN1|THBS1|ICAM4|ICAM3|JAML|COL3A1|CXCL12|FGF2	http://amigo.geneontology.org/amigo/term/GO:0005178
heparin binding	Gene Ontology	GO:0008201	13	168	8.51089e-06	0.000173055	PRSS57|FN1|CCN2|CCN3|THBS1|THBS2|ELANE|PCOLCE2|LPL|LTF|FSTL1|FGF2|CCN1	http://amigo.geneontology.org/amigo/term/GO:0008201
transmembrane signaling receptor activity	Gene Ontology	GO:0004888	14	251	0.000145169	0.00196513	ERBB2|KLRC3|FCER1A|CHRNA10|ADGRE1|ADGRE3|TNFRSF10C|NFAM1|CD300LD|HTR3B|CD69|THBD|FCRL6|KLRF1	http://amigo.geneontology.org/amigo/term/GO:0004888
calcium ion binding	Gene Ontology	GO:0005509	27	716	0.000161076	0.00196513	CDH11|ATP2A1|PPP2R3B|THBS2|ADGRE1|ADGRE3|PCDHGB6|FBLN2|FSTL1|PADI2|PCDHGA10|PCDHGA11|THBS1|H1-4|SYT17|NINL|HEG1|ENPP3|CD69|RPH3A|THBD|PCDHGA1|PCDHGA6|PCDHGA7|CABP4|LPL|C1S	http://amigo.geneontology.org/amigo/term/GO:0005509
signaling receptor binding	Gene Ontology	GO:0005102	18	397	0.000237589	0.00241549	PDGFRB|LIF|BMP3|FN1|TRIM24|ITGB8|HSPA1A|EFNA1|LPL|MTSS1|ICAM3|CHRNA10|BLK|CD70|WNT5A|CXCL12|SERPINE1|P2RX7	http://amigo.geneontology.org/amigo/term/GO:0005102
protease binding	Gene Ontology	GO:0002020	8	102	0.000426774	0.00371903	ELANE|CD70|FN1|LCN2|COL1A2|COL1A1|COL3A1|SERPINE1	http://amigo.geneontology.org/amigo/term/GO:0002020
growth factor activity	Gene Ontology	GO:0008083	10	162	0.000583674	0.00445051	AREG|LIF|PDGFC|PDGFD|CCN2|CCN3|OSM|BMP3|CXCL12|FGF2	http://amigo.geneontology.org/amigo/term/GO:0008083
extracellular matrix structural constituent conferring tensile strength	Gene Ontology	GO:0030020	5	41	0.000713281	0.00483446	COL3A1|COL8A1|COL17A1|COL1A2|COL1A1	http://amigo.geneontology.org/amigo/term/GO:0030020
protein heterodimerization activity	Gene Ontology	GO:0046982	15	357	0.00165354	0.0098378	ERBB2|ABCG1|H2BC18|BCL2L10|NR4A2|H2BC10|NR4A1|NPAS1|H2BC3|ATF3|CEACAM6|CEACAM8|H4C15|H2AC19|H2AC18	http://amigo.geneontology.org/amigo/term/GO:0046982
growth factor binding	Gene Ontology	GO:0019838	5	50	0.00177403	0.0098378	ERBB2|PDGFRB|IGFBP7|FGFBP2|CCN1	http://amigo.geneontology.org/amigo/term/GO:0019838
signaling receptor activity	Gene Ontology	GO:0038023	10	224	0.0062831	0.0319391	PAQR8|ITGB8|PAQR6|KIR2DL3|KIR2DL1|GUCY1B1|THBD|SIGLEC7|CMKLR1|TNFRSF9	http://amigo.geneontology.org/amigo/term/GO:0038023
serine-type endopeptidase activity	Gene Ontology	GO:0004252	8	161	0.00755493	0.0354501	PRSS57|HP|ELANE|LTF|MMP8|PRSS23|C1S|MMP2	http://amigo.geneontology.org/amigo/term/GO:0004252
protein kinase binding	Gene Ontology	GO:0019901	15	479	0.0221597	0.091532	PDGFRB|CDKN2A|E2F1|CSPG4|JUP|CDKN1A|IL12RB2|SPRED1|TP73|TRIM21|SLC12A5|ZFP36|RND3|RHOBTB2|RHOC	http://amigo.geneontology.org/amigo/term/GO:0019901
cytokine activity	Gene Ontology	GO:0005125	9	234	0.0225079	0.091532	CCL3|LIF|CD70|AREG|OSM|BMP3|WNT5A|CXCL12|FGF2	http://amigo.geneontology.org/amigo/term/GO:0005125
protein binding	Gene Ontology	GO:0005515	254	13627	0.0252402	0.0962281	ELANE|DRICH1|CCN2|CKB|PPP2R3B|OTX1|ISL2|PDE2A|SPRED1|MMP2|P2RY13|FAM71A|FBLN2|B3GAT1|H4C15|MS4A3|MSR1|CACNA1I|CD8B|RAPH1|ZNF703|IL12RB2|EML6|CEACAM3|FSTL1|GSTA4|H1-4|H1-5|NAALAD2|FGFBP2|WDR62|SLC47A1|SYT17|ERBB2|FCRL6|ARHGEF12|CDKN2A|CTSL|RGS2|CCR4|TRIM24|SIK1B|DHRS9|TRIM21|SUMO4|HTR6|TACSTD2|RPH3A|ABLIM3|ARRDC3|MUC16|MS4A4A|MAP1LC3A|RNF19B|KIFC3|CDA|ANKUB1|TRANK1|FN1|TRPC3|DUSP6|JAML|C1QC|C1QB|C…	http://amigo.geneontology.org/amigo/term/GO:0005515
serine-type peptidase activity	Gene Ontology	GO:0008236	6	148	0.0461817	0.165711	PRSS57|ELANE|NAALAD2|LTF|PRSS23|C1S	http://amigo.geneontology.org/amigo/term/GO:0008236
identical protein binding	Gene Ontology	GO:0042802	37	1628	0.0607999	0.206044	CCL3|LCN2|GSTA4|ZBED1|MUC20|TP73|SORBS2|P2RX7|OLR1|CERCAM|THBS1|CEACAM1|CEACAM6|ZBTB32|MID1IP1|AMD1|ERBB2|SDK1|H2BC10|TRIM21|CD69|MTSS1|NDEL1|FGF2|OLFML2A|CDA|FN1|MYO6|LY6G5C|PDE2A|KIR2DL3|MLC1|COL1A2|ATF3|COL1A1|C1S|KIFC3	http://amigo.geneontology.org/amigo/term/GO:0042802
metallopeptidase activity	Gene Ontology	GO:0008237	6	167	0.0738341	0.23454	KEL|CPA3|ADAMDEC1|NAALAD2|MMP8|MMP2	http://amigo.geneontology.org/amigo/term/GO:0008237
guanyl-nucleotide exchange factor activity	Gene Ontology	GO:0005085	7	210	0.0768983	0.23454	RASGEF1A|ARHGEF12|RGL3|TRIO|ARHGEF28|LAMTOR4|KNDC1	http://amigo.geneontology.org/amigo/term/GO:0005085
protein homodimerization activity	Gene Ontology	GO:0042803	17	680	0.0904178	0.25849	ABCG1|PDGFC|ATP2A1|LILRB1|CDA|GSTA4|NOG|DEFA4|TRIM21|PDE2A|CEACAM1|JUP|LPL|ATF3|JAML|PADI2|BCL2L10	http://amigo.geneontology.org/amigo/term/GO:0042803
double-stranded DNA binding	Gene Ontology	GO:0003690	5	137	0.0932261	0.25849	HMGB3|H1-6|H1-4|H1-5|H1-3	http://amigo.geneontology.org/amigo/term/GO:0003690
ion channel activity	Gene Ontology	GO:0005216	6	185	0.10712	0.284102	CACNA1I|KCNH8|CHRNA10|TRPC3|HTR3B|P2RX7	http://amigo.geneontology.org/amigo/term/GO:0005216
calmodulin binding	Gene Ontology	GO:0005516	6	200	0.139844	0.355437	ARPP21|MYO6|CEACAM1|AKAP12|RGS2|CALD1	http://amigo.geneontology.org/amigo/term/GO:0005516
carbohydrate binding	Gene Ontology	GO:0030246	6	210	0.163949	0.400037	KLRC3|OLR1|ZG16B|CD69|SIGLEC7|KLRF1	http://amigo.geneontology.org/amigo/term/GO:0030246
peptidase activity	Gene Ontology	GO:0008233	12	521	0.204751	0.480377	ELANE|KEL|CTSL|CPA3|PRSS57|ADAMDEC1|NAALAD2|LTF|MMP8|PRSS23|C1S|MMP2	http://amigo.geneontology.org/amigo/term/GO:0008233
protein dimerization activity	Gene Ontology	GO:0046983	5	185	0.224565	0.489341	CEACAM1|ZBED1|HES4|E2F1|NPAS1	http://amigo.geneontology.org/amigo/term/GO:0046983
DNA binding	Gene Ontology	GO:0003677	44	2236	0.224616	0.489341	NFATC4|LTF|HMGB3|CDT1|ISL2|TIGD3|CDKN2A|POLB|H4C15|H2AC19|H2AC18|OTX1|ZFP36|NPAS1|H1-6|NR4A2|H1-4|H1-5|NFE2|ZNF705E|ZBTB32|H1-3|ZBED1|H2BC18|NUPR1|TRIM24|H2BC10|NR4A1|HOXB7|TSHZ2|TRIM21|H2BC3|SATB2|FOXD1|ZNF415|E2F1|BNC2|TP73|PIF1|PRRX1|PRRX2|HES4|ATF3|SETBP1	http://amigo.geneontology.org/amigo/term/GO:0003677
DNA-binding transcription activator activity, RNA polymerase II-specific	Gene Ontology	GO:0001228	10	446	0.257043	0.529633	ZBED1|NR4A2|NR4A1|OTX1|HOXB7|TP73|FOXD1|SATB2|PRRX1|ATF3	http://amigo.geneontology.org/amigo/term/GO:0001228
sequence-specific double-stranded DNA binding	Gene Ontology	GO:1990837	12	551	0.260475	0.529633	ZBED1|ZBTB32|NFATC4|E2F1|NR4A2|ISL2|NR4A1|OTX1|HOXB7|NFE2|PRRX2|ATF3	http://amigo.geneontology.org/amigo/term/GO:1990837
microtubule binding	Gene Ontology	GO:0008017	6	260	0.304911	0.599985	SBDS|EML6|POLB|NDEL1|MAP1LC3A|KIFC3	http://amigo.geneontology.org/amigo/term/GO:0008017
GTP binding	Gene Ontology	GO:0005525	8	376	0.338426	0.645124	GBP6|RRAS|H1-4|RND3|RHOBTB2|GUCY1B1|RHOC|TUBB2A	http://amigo.geneontology.org/amigo/term/GO:0005525
lipid binding	Gene Ontology	GO:0008289	7	331	0.360428	0.666246	PAQR8|PAQR6|BPI|S1PR4|RPH3A|FFAR1|OSBPL5	http://amigo.geneontology.org/amigo/term/GO:0008289
actin binding	Gene Ontology	GO:0003779	8	389	0.372743	0.666426	WASF1|EPS8|MYO6|MSRB2|CEACAM1|MTSS1|ABLIM3|CALD1	http://amigo.geneontology.org/amigo/term/GO:0003779
transcription factor binding	Gene Ontology	GO:0008134	7	340	0.38616	0.666426	CDKN2A|NFATC4|E2F1|SDR16C5|NR4A1|TP73|HES4	http://amigo.geneontology.org/amigo/term/GO:0008134
sequence-specific DNA binding	Gene Ontology	GO:0043565	9	458	0.410345	0.666426	ZBED1|E2F1|TRIM24|NR4A1|TP73|FOXD1|NR4A2|SATB2|NFE2	http://amigo.geneontology.org/amigo/term/GO:0043565
protein-containing complex binding	Gene Ontology	GO:0044877	8	404	0.412634	0.666426	CDKN1A|JUP|RRAS|ZFP36|RPH3A|GUCY1B1|NDEL1|MLC1	http://amigo.geneontology.org/amigo/term/GO:0044877
GTPase activity	Gene Ontology	GO:0003924	6	297	0.419852	0.666426	GBP6|RRAS|RND3|RHOBTB2|RHOC|TUBB2A	http://amigo.geneontology.org/amigo/term/GO:0003924
ubiquitin protein ligase activity	Gene Ontology	GO:0061630	6	299	0.426076	0.666426	SH3RF1|TRIM24|TRIM21|NEURL1|COP1|RNF19B	http://amigo.geneontology.org/amigo/term/GO:0061630
transcription coactivator activity	Gene Ontology	GO:0003713	5	252	0.452547	0.674591	TRIM24|ZBED1|JUP|NUPR1|TRIM21	http://amigo.geneontology.org/amigo/term/GO:0003713
ubiquitin-protein transferase activity	Gene Ontology	GO:0004842	5	257	0.469509	0.674591	TRIM24|RNF19B|KLHL21|TRIM21|NEURL1	http://amigo.geneontology.org/amigo/term/GO:0004842
zinc ion binding	Gene Ontology	GO:0008270	15	822	0.472637	0.674591	CDA|BNC2|NR4A2|CPA3|NR4A1|ENPP3|TRIM21|MSRB2|ADAMDEC1|TRIM24|RPH3A|MMP8|ZBTB32|MMP2|PDE2A	http://amigo.geneontology.org/amigo/term/GO:0008270
cadherin binding	Gene Ontology	GO:0045296	6	316	0.478455	0.674591	CDH11|ARVCF|HSPA1A|JUP|OLFM4|CALD1	http://amigo.geneontology.org/amigo/term/GO:0045296
catalytic activity	Gene Ontology	GO:0003824	8	432	0.48659	0.674591	CDA|CKB|ENPP3|DDAH1|NAALAD2|OLFM4|LDHD|NT5C2	http://amigo.geneontology.org/amigo/term/GO:0003824
DNA-binding transcription factor activity	Gene Ontology	GO:0003700	12	670	0.509901	0.691199	NFATC4|E2F1|NR4A2|NR4A1|OTX1|HOXB7|NPAS1|FOXD1|TP73|NFE2|PRRX2|ATF3	http://amigo.geneontology.org/amigo/term/GO:0003700
GTPase activator activity	Gene Ontology	GO:0005096	5	273	0.522564	0.692966	TBC1D12|TBC1D8|ARHGEF12|RGS2|ASAP3	http://amigo.geneontology.org/amigo/term/GO:0005096
G protein-coupled receptor activity	Gene Ontology	GO:0004930	14	802	0.543732	0.704808	GPR153|OXER1|GPR146|FFAR1|P2RY10|ADGRE1|ADGRE3|S1PR4|HTR6|HCAR2|CXCR1|CCR4|P2RY13|CMKLR1	http://amigo.geneontology.org/amigo/term/GO:0004930
protein kinase activity	Gene Ontology	GO:0004672	9	517	0.554603	0.704808	ERBB2|PDGFRB|TRIO|SIK1B|TRIM24|NUAK2|BLK|CCL3|NRBP2	http://amigo.geneontology.org/amigo/term/GO:0004672
DNA-binding transcription factor activity, RNA polymerase II-specific	Gene Ontology	GO:0000981	21	1231	0.582357	0.724975	ZBED1|ZBTB32|NFATC4|E2F1|NR4A2|ISL2|NR4A1|OTX1|HOXB7|NPAS1|FOXD1|TP73|TSHZ2|SATB2|PRRX1|ZNF705E|PRRX2|HES4|ZNF415|ATF3|NFE2	http://amigo.geneontology.org/amigo/term/GO:0000981
oxidoreductase activity	Gene Ontology	GO:0016491	10	602	0.612454	0.747194	CYP2C8|GFOD1|SDR16C5|DHRS12|DHRS9|MSRB2|SDR42E1|DDO|LDHD|CH25H	http://amigo.geneontology.org/amigo/term/GO:0016491
DNA-binding transcription repressor activity, RNA polymerase II-specific	Gene Ontology	GO:0001227	5	309	0.632393	0.756391	PRRX1|ZNF705E|ZBTB32|NFATC4|ATF3	http://amigo.geneontology.org/amigo/term/GO:0001227
kinase activity	Gene Ontology	GO:0016301	11	690	0.66751	0.783041	ERBB2|CCL3|TRIO|CDKN2A|CKB|CDKN1A|SIK1B|GK5|BLK|PDGFRB|NUAK2	http://amigo.geneontology.org/amigo/term/GO:0016301
metal ion binding	Gene Ontology	GO:0046872	63	3785	0.697391	0.802658	CDH11|ZFYVE28|ATP2A1|PPP2R3B|NUAK2|CDKN1A|MSRB2|NR4A2|POLB|F13A1|COL3A1|B3GAT1|PDE2A|PADI2|NEURL1|ISL2|SIK1B|ZNF703|CPA3|TRIM24|PELO|COP1|NAALAD2|ZNF705E|ZBTB32|NT5C2|B4GALT6|NUDT8|ZBED1|SH3RF1|TSHZ2|NR4A1|TRIM21|PLA1A|ENPP3|LPL|LTF|ABLIM3|CMC1|PHLPP1|RNF19B|ZNF415|CSGALNACT1|CYP2C8|KEL|CDA|BNC2|CABP4|TP73|NINL|ADAMDEC1|ARHGEF28|ZFP36|RPH3A|COL1A2|GUCY1B1|MMP8|COL1A1|C1S|ASAP3|MMP2|DDAH1|CH25H	http://amigo.geneontology.org/amigo/term/GO:0046872
hydrolase activity	Gene Ontology	GO:0016787	27	1700	0.732246	0.827167	NUDT8|ELANE|RRAS|CPA3|PELO|NAALAD2|DUSP6|NT5C2|LIPA|PRSS57|CTSL|ENPP3|PLA1A|PADI2|LTF|PHLPP1|KEL|CDA|PDE2A|ADAMDEC1|PIF1|LPL|MMP8|PRSS23|C1S|MMP2|DDAH1	http://amigo.geneontology.org/amigo/term/GO:0016787
RNA polymerase II transcription regulatory region sequence-specific DNA binding	Gene Ontology	GO:0000977	5	381	0.800334	0.882628	NR4A2|ATF3|ZNF705E|SATB2|NPAS1	http://amigo.geneontology.org/amigo/term/GO:0000977
RNA polymerase II cis-regulatory region sequence-specific DNA binding	Gene Ontology	GO:0000978	17	1169	0.818859	0.882628	ZBED1|PRRX2|NFATC4|E2F1|NR4A2|NR4A1|OTX1|HOXB7|TP73|FOXD1|NFE2|PRRX1|ZNF415|ZBTB32|HES4|ATF3|SATB2	http://amigo.geneontology.org/amigo/term/GO:0000978
enzyme binding	Gene Ontology	GO:0019899	5	395	0.82475	0.882628	ZFP36|PDGFRB|HSPA1A|POLB|FN1	http://amigo.geneontology.org/amigo/term/GO:0019899
nucleotide binding	Gene Ontology	GO:0000166	27	1828	0.850578	0.894573	PDGFRB|ATP2A1|CKB|NUAK2|RRAS|HSPA1A|CCN1|SIK1B|GK5|H1-4|NT5C2|ERBB2|TRIO|GFOD1|GBP6|RHOBTB2|BLK|RHOC|TUBB2A|KIFC3|ABCG1|ABCA13|MYO6|PDE2A|PIF1|RND3|GUCY1B1	http://amigo.geneontology.org/amigo/term/GO:0000166
transferase activity	Gene Ontology	GO:0016740	27	1849	0.865645	0.894988	PDGFRB|B4GALNT3|GSTA4|NUAK2|ZDHHC18|POLB|F13A1|B3GAT1|SIK1B|CKB|GK5|NEURL1|COP1|B4GALT6|ERBB2|ZBED1|TRIO|B3GALT2|SH3RF1|TRIM24|TRIM21|BLK|CHST2|RNF19B|CSGALNACT1|TRMT9B|B3GNT3	http://amigo.geneontology.org/amigo/term/GO:0016740
ATP binding	Gene Ontology	GO:0005524	19	1476	0.941185	0.956872	ERBB2|PIF1|TRIO|ABCA13|TRANK1|CKB|H1-4|NUAK2|SIK1B|GK5|MYO6|NRBP2|HSPA1A|BLK|ABCG1|PDGFRB|KIFC3|P2RX7|ATP2A1	http://amigo.geneontology.org/amigo/term/GO:0005524
RNA binding	Gene Ontology	GO:0003723	13	1527	0.999257	0.999257	CDKN2A|H1-4|HMGB3|C4BPA|HSPA1A|TRIM21|ARHGEF28|ZFP36|H1-5|SBDS|H1-3|SORBS2|H4C15	http://amigo.geneontology.org/amigo/term/GO:0003723
