# Supplementary material for: Functional analysis of differently expressed ferroptosis-related genes in patients with mitral valve prolapse
Source: Front Genet. 2022 Nov 29;13:1062212. doi: 10.3389/fgene.2022.1062212 (PMC9745071; doi:10.3389/fgene.2022.1062212)
Supplement: Supplementary file 3 [file Table5.XLS]

Term	Database	ID	Input number	Background number	P-Value	Corrected P-Value	Input	Hyperlink	img
Antigen processing and presentation	KEGG PATHWAY	hsa04612	8	77	8.38235021727e-05	0.00491044130262	KLRC3|CTSL|HSPA1A|KIR2DL3|KIR2DL1|CD8A|KIR3DL1|CD8B	http://www.genome.jp/kegg-bin/show_pathway?hsa04612/hsa:3823%09red/hsa:1514%09red/hsa:3804%09red/hsa:3811%09red/hsa:3802%09red/hsa:926%09red/hsa:925%09red/hsa:3303%09red
PI3K-Akt signaling pathway	KEGG PATHWAY	hsa04151	18	354	9.19494210359e-05	0.00491044130262	ERBB2|PDGFRB|PDGFC|PDGFD|FN1|AREG|PPP2R3B|ITGB8|CDKN1A|NR4A1|THBS2|EFNA1|THBS1|COL1A2|COL1A1|OSM|PHLPP1|FGF2	http://www.genome.jp/kegg-bin/show_pathway?hsa04151/hsa:3164%09red/hsa:1026%09red/hsa:23239%09red/hsa:80310%09red/hsa:56034%09red/hsa:2247%09red/hsa:5159%09red/hsa:2335%09red/hsa:3696%09red/hsa:1277%09red/hsa:2064%09red/hsa:7057%09red/hsa:374%09red/hsa:28227%09red/hsa:5008%09red/hsa:7058%09red/hsa:1278%09red/hsa:1942%09red
Bladder cancer	KEGG PATHWAY	hsa05219	6	41	9.78949904864e-05	0.00491044130262	ERBB2|CDKN2A|E2F1|CDKN1A|THBS1|MMP2	http://www.genome.jp/kegg-bin/show_pathway?hsa05219/hsa:1026%09red/hsa:4313%09red/hsa:1029%09red/hsa:2064%09red/hsa:7057%09red/hsa:1869%09red
Complement and coagulation cascades	KEGG PATHWAY	hsa04610	8	79	0.000100727001079	0.00491044130262	C4BPA|C1QC|C1QB|C1QA|C1S|F13A1|THBD|SERPINE1	http://www.genome.jp/kegg-bin/show_pathway?hsa04610/hsa:2162%09red/hsa:7056%09red/hsa:5054%09red/hsa:713%09red/hsa:712%09red/hsa:714%09red/hsa:722%09red/hsa:716%09red
Staphylococcus aureus infection	KEGG PATHWAY	hsa05150	7	68	0.000249570538005	0.00973325098219	CAMP|C1QC|C1QB|C1QA|DEFA4|C1S|DEFA1B	http://www.genome.jp/kegg-bin/show_pathway?hsa05150/hsa:820%09red/hsa:728358%09red/hsa:1669%09red/hsa:713%09red/hsa:712%09red/hsa:714%09red/hsa:716%09red
Melanoma	KEGG PATHWAY	hsa05218	7	72	0.000356490899463	0.0115859542326	PDGFRB|CDKN2A|PDGFD|E2F1|CDKN1A|PDGFC|FGF2	http://www.genome.jp/kegg-bin/show_pathway?hsa05218/hsa:1026%09red/hsa:80310%09red/hsa:56034%09red/hsa:2247%09red/hsa:1029%09red/hsa:5159%09red/hsa:1869%09red
p53 signaling pathway	KEGG PATHWAY	hsa04115	6	72	0.00212208603793	0.0591152539139	CDKN2A|CDKN1A|TP73|THBS1|COP1|SERPINE1	http://www.genome.jp/kegg-bin/show_pathway?hsa04115/hsa:1026%09red/hsa:64326%09red/hsa:1029%09red/hsa:7161%09red/hsa:7057%09red/hsa:5054%09red
AGE-RAGE signaling pathway in diabetic complications	KEGG PATHWAY	hsa04933	7	100	0.00251626466307	0.0613339511622	FN1|COL1A2|COL1A1|COL3A1|THBD|MMP2|SERPINE1	http://www.genome.jp/kegg-bin/show_pathway?hsa04933/hsa:1281%09red/hsa:4313%09red/hsa:2335%09red/hsa:1277%09red/hsa:7056%09red/hsa:5054%09red/hsa:1278%09red
Prion diseases	KEGG PATHWAY	hsa05020	4	35	0.00383442052046	0.0755896075908	HSPA1A|C1QC|C1QB|C1QA	http://www.genome.jp/kegg-bin/show_pathway?hsa05020/hsa:713%09red/hsa:712%09red/hsa:714%09red/hsa:3303%09red
Focal adhesion	KEGG PATHWAY	hsa04510	10	199	0.00387639013286	0.0755896075908	ERBB2|PDGFRB|PDGFC|PDGFD|FN1|ITGB8|THBS2|THBS1|COL1A2|COL1A1	http://www.genome.jp/kegg-bin/show_pathway?hsa04510/hsa:80310%09red/hsa:56034%09red/hsa:5159%09red/hsa:2335%09red/hsa:3696%09red/hsa:1277%09red/hsa:2064%09red/hsa:7057%09red/hsa:7058%09red/hsa:1278%09red
Proteoglycans in cancer	KEGG PATHWAY	hsa05205	10	203	0.00446238290888	0.0791058788393	ERBB2|ARHGEF12|CTSL|FN1|CDKN1A|THBS1|RRAS|WNT5A|MMP2|FGF2	http://www.genome.jp/kegg-bin/show_pathway?hsa05205/hsa:1026%09red/hsa:7474%09red/hsa:1514%09red/hsa:6237%09red/hsa:4313%09red/hsa:2247%09red/hsa:2335%09red/hsa:23365%09red/hsa:2064%09red/hsa:7057%09red
ECM-receptor interaction	KEGG PATHWAY	hsa04512	6	86	0.00516740253527	0.0839702911982	FN1|ITGB8|THBS2|THBS1|COL1A2|COL1A1	http://www.genome.jp/kegg-bin/show_pathway?hsa04512/hsa:2335%09red/hsa:3696%09red/hsa:1277%09red/hsa:7057%09red/hsa:7058%09red/hsa:1278%09red
Regulation of actin cytoskeleton	KEGG PATHWAY	hsa04810	10	214	0.00643976070072	0.0903566121805	PDGFRB|ARHGEF12|PDGFC|PDGFD|WASF1|FN1|ITGB8|RRAS|CXCL12|FGF2	http://www.genome.jp/kegg-bin/show_pathway?hsa04810/hsa:23365%09red/hsa:80310%09red/hsa:6387%09red/hsa:6237%09red/hsa:56034%09red/hsa:2247%09red/hsa:5159%09red/hsa:2335%09red/hsa:3696%09red/hsa:8936%09red
Axon guidance	KEGG PATHWAY	hsa04360	9	181	0.00648714138732	0.0903566121805	SEMA3A|ARHGEF12|NFATC4|EFNA1|RRAS|TRPC3|ABLIM3|WNT5A|CXCL12	http://www.genome.jp/kegg-bin/show_pathway?hsa04360/hsa:7474%09red/hsa:6387%09red/hsa:6237%09red/hsa:4776%09red/hsa:22885%09red/hsa:23365%09red/hsa:7222%09red/hsa:1942%09red/hsa:10371%09red
MAPK signaling pathway	KEGG PATHWAY	hsa04010	12	295	0.00869258230513	0.112156513567	ERBB2|CACNA1I|PDGFC|PDGFD|AREG|NR4A1|EFNA1|RRAS|HSPA1A|DUSP6|PDGFRB|FGF2	http://www.genome.jp/kegg-bin/show_pathway?hsa04010/hsa:1848%09red/hsa:80310%09red/hsa:6237%09red/hsa:56034%09red/hsa:2247%09red/hsa:5159%09red/hsa:3303%09red/hsa:3164%09red/hsa:2064%09red/hsa:374%09red/hsa:8911%09red/hsa:1942%09red
Prostate cancer	KEGG PATHWAY	hsa05215	6	97	0.00920258572857	0.112156513567	ERBB2|PDGFRB|PDGFC|PDGFD|E2F1|CDKN1A	http://www.genome.jp/kegg-bin/show_pathway?hsa05215/hsa:1026%09red/hsa:80310%09red/hsa:56034%09red/hsa:5159%09red/hsa:2064%09red/hsa:1869%09red
Cellular senescence	KEGG PATHWAY	hsa04218	8	160	0.00977800116902	0.112159425174	RRAS|CDKN2A|NFATC4|E2F1|CDKN1A|KIR2DL3|KIR2DL1|SERPINE1	http://www.genome.jp/kegg-bin/show_pathway?hsa04218/hsa:1026%09red/hsa:6237%09red/hsa:4776%09red/hsa:3804%09red/hsa:3802%09red/hsa:1029%09red/hsa:1869%09red/hsa:5054%09red
Pertussis	KEGG PATHWAY	hsa05133	5	76	0.0133120100791	0.144213442523	C1S|C4BPA|C1QC|C1QB|C1QA	http://www.genome.jp/kegg-bin/show_pathway?hsa05133/hsa:713%09red/hsa:712%09red/hsa:714%09red/hsa:722%09red/hsa:716%09red
EGFR tyrosine kinase inhibitor resistance	KEGG PATHWAY	hsa01521	5	79	0.0155404852048	0.159494453417	ERBB2|PDGFRB|PDGFC|PDGFD|FGF2	http://www.genome.jp/kegg-bin/show_pathway?hsa01521/hsa:56034%09red/hsa:2064%09red/hsa:80310%09red/hsa:2247%09red/hsa:5159%09red
Human papillomavirus infection	KEGG PATHWAY	hsa05165	12	330	0.0196842610365	0.176827792117	PDGFRB|FN1|E2F1|PPP2R3B|ITGB8|CDKN1A|THBS2|THBS1|COL1A2|COL1A1|WNT5A|HES4	http://www.genome.jp/kegg-bin/show_pathway?hsa05165/hsa:1026%09red/hsa:7474%09red/hsa:5159%09red/hsa:2335%09red/hsa:3696%09red/hsa:1277%09red/hsa:57801%09red/hsa:7057%09red/hsa:28227%09red/hsa:1869%09red/hsa:7058%09red/hsa:1278%09red
Phospholipase D signaling pathway	KEGG PATHWAY	hsa04072	7	148	0.0201806291615	0.176827792117	PDGFRB|PDGFC|PDGFD|RRAS|CXCR1|FCER1A|MS4A2	http://www.genome.jp/kegg-bin/show_pathway?hsa04072/hsa:80310%09red/hsa:6237%09red/hsa:56034%09red/hsa:3577%09red/hsa:5159%09red/hsa:2206%09red/hsa:2205%09red
Cytokine-cytokine receptor interaction	KEGG PATHWAY	hsa04060	11	294	0.0208329943594	0.176827792117	CCL3|LIF|CD70|IL12RB2|TNFRSF10C|CXCR1|OSM|CCR4|TNFRSF9|BMP3|CXCL12	http://www.genome.jp/kegg-bin/show_pathway?hsa04060/hsa:3595%09red/hsa:970%09red/hsa:6387%09red/hsa:3604%09red/hsa:1233%09red/hsa:3976%09red/hsa:3577%09red/hsa:8794%09red/hsa:651%09red/hsa:5008%09red/hsa:6348%09red
Gastric cancer	KEGG PATHWAY	hsa05226	7	149	0.0208566113779	0.176827792117	ERBB2|E2F1|CDKN1A|FRAT2|JUP|WNT5A|FGF2	http://www.genome.jp/kegg-bin/show_pathway?hsa05226/hsa:23401%09red/hsa:7474%09red/hsa:3728%09red/hsa:1026%09red/hsa:2247%09red/hsa:2064%09red/hsa:1869%09red
Gap junction	KEGG PATHWAY	hsa04540	5	88	0.0236823278139	0.192418913488	PDGFRB|PDGFC|PDGFD|GUCY1B1|TUBB2A	http://www.genome.jp/kegg-bin/show_pathway?hsa04540/hsa:56034%09red/hsa:80310%09red/hsa:2983%09red/hsa:5159%09red/hsa:7280%09red
Protein digestion and absorption	KEGG PATHWAY	hsa04974	5	90	0.025804291662	0.201273474963	COL3A1|CPA3|COL1A1|COL1A2|COL17A1	http://www.genome.jp/kegg-bin/show_pathway?hsa04974/hsa:1277%09red/hsa:1359%09red/hsa:1278%09red/hsa:1308%09red/hsa:1281%09red
Non-small cell lung cancer	KEGG PATHWAY	hsa05223	4	66	0.03398643009	0.254898225675	ERBB2|CDKN1A|CDKN2A|E2F1	http://www.genome.jp/kegg-bin/show_pathway?hsa05223/hsa:1026%09red/hsa:1869%09red/hsa:2064%09red/hsa:1029%09red
Endocrine resistance	KEGG PATHWAY	hsa01522	5	98	0.0354926035398	0.256335470009	ERBB2|CDKN1A|CDKN2A|MMP2|E2F1	http://www.genome.jp/kegg-bin/show_pathway?hsa01522/hsa:1026%09red/hsa:1869%09red/hsa:2064%09red/hsa:1029%09red/hsa:4313%09red
Systemic lupus erythematosus	KEGG PATHWAY	hsa05322	6	133	0.0372931455395	0.257012721254	ELANE|C1QC|C1QB|C1QA|TRIM21|C1S	http://www.genome.jp/kegg-bin/show_pathway?hsa05322/hsa:1991%09red/hsa:6737%09red/hsa:713%09red/hsa:712%09red/hsa:714%09red/hsa:716%09red
Viral protein interaction with cytokine and cytokine receptor	KEGG PATHWAY	hsa04061	5	100	0.0382224046993	0.257012721254	TNFRSF10C|CCL3|CXCR1|CXCL12|CCR4	http://www.genome.jp/kegg-bin/show_pathway?hsa04061/hsa:1233%09red/hsa:6387%09red/hsa:3577%09red/hsa:8794%09red/hsa:6348%09red
Graft-versus-host disease	KEGG PATHWAY	hsa05332	3	41	0.0401214617869	0.260789501615	KIR2DL3|KIR3DL1|KIR2DL1	http://www.genome.jp/kegg-bin/show_pathway?hsa05332/hsa:3804%09red/hsa:3802%09red/hsa:3811%09red
Chagas disease (American trypanosomiasis)	KEGG PATHWAY	hsa05142	5	103	0.0425526534823	0.267669917066	CCL3|C1QC|SERPINE1|C1QA|C1QB	http://www.genome.jp/kegg-bin/show_pathway?hsa05142/hsa:713%09red/hsa:712%09red/hsa:714%09red/hsa:5054%09red/hsa:6348%09red
Platinum drug resistance	KEGG PATHWAY	hsa01524	4	73	0.0465274405999	0.283526591156	GSTA4|ERBB2|CDKN1A|CDKN2A	http://www.genome.jp/kegg-bin/show_pathway?hsa01524/hsa:2941%09red/hsa:1026%09red/hsa:2064%09red/hsa:1029%09red
Pancreatic cancer	KEGG PATHWAY	hsa05212	4	75	0.0505247036199	0.289774035467	ERBB2|CDKN1A|CDKN2A|E2F1	http://www.genome.jp/kegg-bin/show_pathway?hsa05212/hsa:1026%09red/hsa:1869%09red/hsa:2064%09red/hsa:1029%09red
Glioma	KEGG PATHWAY	hsa05214	4	75	0.0505247036199	0.289774035467	PDGFRB|CDKN1A|CDKN2A|E2F1	http://www.genome.jp/kegg-bin/show_pathway?hsa05214/hsa:1026%09red/hsa:1869%09red/hsa:1029%09red/hsa:5159%09red
Cell adhesion molecules (CAMs)	KEGG PATHWAY	hsa04514	6	146	0.0543961058473	0.302684360311	MPZL1|ITGB8|ICAM3|CD8A|CD8B|PDCD1	http://www.genome.jp/kegg-bin/show_pathway?hsa04514/hsa:3385%09red/hsa:5133%09red/hsa:3696%09red/hsa:926%09red/hsa:925%09red/hsa:9019%09red
Breast cancer	KEGG PATHWAY	hsa05224	6	147	0.0558801895959	0.302684360311	ERBB2|E2F1|CDKN1A|FRAT2|WNT5A|FGF2	http://www.genome.jp/kegg-bin/show_pathway?hsa05224/hsa:23401%09red/hsa:7474%09red/hsa:1026%09red/hsa:2247%09red/hsa:2064%09red/hsa:1869%09red
Phagosome	KEGG PATHWAY	hsa04145	6	152	0.0636663626372	0.334577244151	CTSL|OLR1|THBS2|THBS1|TUBB2A|MSR1	http://www.genome.jp/kegg-bin/show_pathway?hsa04145/hsa:7280%09red/hsa:1514%09red/hsa:4973%09red/hsa:7057%09red/hsa:4481%09red/hsa:7058%09red
Cholesterol metabolism	KEGG PATHWAY	hsa04979	3	50	0.0654839996483	0.334577244151	LIPA|LPL|OSBPL5	http://www.genome.jp/kegg-bin/show_pathway?hsa04979/hsa:4023%09red/hsa:114879%09red/hsa:3988%09red
Pathways in cancer	KEGG PATHWAY	hsa05200	15	530	0.0670962130154	0.334577244151	ERBB2|PDGFRB|ARHGEF12|CDKN2A|FN1|E2F1|GSTA4|CDKN1A|IL12RB2|JUP|FRAT2|WNT5A|CXCL12|MMP2|FGF2	http://www.genome.jp/kegg-bin/show_pathway?hsa05200/hsa:2941%09red/hsa:23401%09red/hsa:7474%09red/hsa:6387%09red/hsa:3728%09red/hsa:1026%09red/hsa:4313%09red/hsa:2247%09red/hsa:1029%09red/hsa:2335%09red/hsa:23365%09red/hsa:2064%09red/hsa:5159%09red/hsa:1869%09red/hsa:3595%09red
Cushing syndrome	KEGG PATHWAY	hsa04934	6	155	0.0686312295695	0.334577244151	CACNA1I|CDKN2A|E2F1|CDKN1A|NR4A1|WNT5A	http://www.genome.jp/kegg-bin/show_pathway?hsa04934/hsa:1026%09red/hsa:7474%09red/hsa:1029%09red/hsa:3164%09red/hsa:8911%09red/hsa:1869%09red
Platelet activation	KEGG PATHWAY	hsa04611	5	124	0.0808840716133	0.384692535722	COL3A1|ARHGEF12|COL1A2|GUCY1B1|COL1A1	http://www.genome.jp/kegg-bin/show_pathway?hsa04611/hsa:23365%09red/hsa:1277%09red/hsa:1278%09red/hsa:2983%09red/hsa:1281%09red
Glycosphingolipid biosynthesis - lacto and neolacto series	KEGG PATHWAY	hsa00601	2	27	0.0890706918478	0.404071284074	B3GALT2|B3GNT3	http://www.genome.jp/kegg-bin/show_pathway?hsa00601/hsa:8707%09red/hsa:10331%09red
Pyrimidine metabolism	KEGG PATHWAY	hsa00240	3	57	0.0891739462751	0.404071284074	CDA|NT5C2|ENPP3	http://www.genome.jp/kegg-bin/show_pathway?hsa00240/hsa:978%09red/hsa:22978%09red/hsa:5169%09red
Hepatocellular carcinoma	KEGG PATHWAY	hsa05225	6	168	0.0926732780285	0.404071284074	CDKN2A|E2F1|GSTA4|CDKN1A|FRAT2|WNT5A	http://www.genome.jp/kegg-bin/show_pathway?hsa05225/hsa:2941%09red/hsa:23401%09red/hsa:7474%09red/hsa:1026%09red/hsa:1029%09red/hsa:1869%09red
Rap1 signaling pathway	KEGG PATHWAY	hsa04015	7	210	0.0961020755841	0.404071284074	PDGFRB|PDGFC|PDGFD|EFNA1|THBS1|RRAS|FGF2	http://www.genome.jp/kegg-bin/show_pathway?hsa04015/hsa:80310%09red/hsa:6237%09red/hsa:56034%09red/hsa:2247%09red/hsa:5159%09red/hsa:1942%09red/hsa:7057%09red
Natural killer cell mediated cytotoxicity	KEGG PATHWAY	hsa04650	5	131	0.0967376075977	0.404071284074	KIR2DL3|KIR3DL1|KLRC3|KIR2DL1|NCR1	http://www.genome.jp/kegg-bin/show_pathway?hsa04650/hsa:3804%09red/hsa:9437%09red/hsa:3802%09red/hsa:3823%09red/hsa:3811%09red
TGF-beta signaling pathway	KEGG PATHWAY	hsa04350	4	94	0.0973915402641	0.404071284074	NOG|FST|HAMP|THBS1	http://www.genome.jp/kegg-bin/show_pathway?hsa04350/hsa:57817%09red/hsa:9241%09red/hsa:7057%09red/hsa:10468%09red
Amoebiasis	KEGG PATHWAY	hsa05146	4	95	0.100282121535	0.407396118734	COL3A1|COL1A2|FN1|COL1A1	http://www.genome.jp/kegg-bin/show_pathway?hsa05146/hsa:1277%09red/hsa:1281%09red/hsa:1278%09red/hsa:2335%09red
Nicotinate and nicotinamide metabolism	KEGG PATHWAY	hsa00760	2	30	0.106542017199	0.422085723255	NT5C2|ENPP3	http://www.genome.jp/kegg-bin/show_pathway?hsa00760/hsa:22978%09red/hsa:5169%09red
Aldosterone synthesis and secretion	KEGG PATHWAY	hsa04925	4	98	0.109189753308	0.422085723255	NR4A2|CACNA1I|NR4A1|PDE2A	http://www.genome.jp/kegg-bin/show_pathway?hsa04925/hsa:3164%09red/hsa:8911%09red/hsa:4929%09red/hsa:5138%09red
Choline metabolism in cancer	KEGG PATHWAY	hsa05231	4	99	0.112235979514	0.422085723255	PDGFRB|PDGFC|PDGFD|WASF1	http://www.genome.jp/kegg-bin/show_pathway?hsa05231/hsa:8936%09red/hsa:56034%09red/hsa:80310%09red/hsa:5159%09red
Asthma	KEGG PATHWAY	hsa05310	2	31	0.112556192868	0.422085723255	FCER1A|MS4A2	http://www.genome.jp/kegg-bin/show_pathway?hsa05310/hsa:2206%09red/hsa:2205%09red
Fluid shear stress and atherosclerosis	KEGG PATHWAY	hsa05418	5	139	0.116639656415	0.429145905678	GSTA4|MMP2|THBD|CTSL|SUMO4	http://www.genome.jp/kegg-bin/show_pathway?hsa05418/hsa:2941%09red/hsa:4313%09red/hsa:7056%09red/hsa:387082%09red/hsa:1514%09red
Human cytomegalovirus infection	KEGG PATHWAY	hsa05163	7	225	0.125571096118	0.453451180428	CCL3|ARHGEF12|CDKN2A|NFATC4|E2F1|CDKN1A|CXCL12	http://www.genome.jp/kegg-bin/show_pathway?hsa05163/hsa:1026%09red/hsa:6387%09red/hsa:4776%09red/hsa:1029%09red/hsa:23365%09red/hsa:1869%09red/hsa:6348%09red
Retinol metabolism	KEGG PATHWAY	hsa00830	3	67	0.128183856328	0.454470036071	CYP2C8|SDR16C5|DHRS9	http://www.genome.jp/kegg-bin/show_pathway?hsa00830/hsa:195814%09red/hsa:10170%09red/hsa:1558%09red
Kaposi sarcoma-associated herpesvirus infection	KEGG PATHWAY	hsa05167	6	186	0.132508746203	0.4614143841	NFATC4|E2F1|CDKN1A|ZFP36|CCR4|FGF2	http://www.genome.jp/kegg-bin/show_pathway?hsa05167/hsa:1026%09red/hsa:1233%09red/hsa:4776%09red/hsa:7538%09red/hsa:2247%09red/hsa:1869%09red
Riboflavin metabolism	KEGG PATHWAY	hsa00740	1	8	0.139447982971	0.473182230633	ENPP3	http://www.genome.jp/kegg-bin/show_pathway?hsa00740/hsa:5169%09red
Ras signaling pathway	KEGG PATHWAY	hsa04014	7	232	0.140741381419	0.473182230633	PDGFRB|PDGFC|PDGFD|PLA1A|RRAS|EFNA1|FGF2	http://www.genome.jp/kegg-bin/show_pathway?hsa04014/hsa:80310%09red/hsa:6237%09red/hsa:56034%09red/hsa:2247%09red/hsa:5159%09red/hsa:51365%09red/hsa:1942%09red
Calcium signaling pathway	KEGG PATHWAY	hsa04020	6	193	0.149912118932	0.488383064261	ERBB2|CACNA1I|ATP2A1|PDGFRB|HTR6|P2RX7	http://www.genome.jp/kegg-bin/show_pathway?hsa04020/hsa:5027%09red/hsa:2064%09red/hsa:5159%09red/hsa:487%09red/hsa:3362%09red/hsa:8911%09red
Primary immunodeficiency	KEGG PATHWAY	hsa05340	2	37	0.15027171208	0.488383064261	CD8A|CD8B	http://www.genome.jp/kegg-bin/show_pathway?hsa05340/hsa:926%09red/hsa:925%09red
Hippo signaling pathway	KEGG PATHWAY	hsa04390	5	154	0.158663384454	0.507202622434	TP73|AREG|WNT5A|SERPINE1|CCN2	http://www.genome.jp/kegg-bin/show_pathway?hsa04390/hsa:7161%09red/hsa:7474%09red/hsa:374%09red/hsa:1490%09red/hsa:5054%09red
Chronic myeloid leukemia	KEGG PATHWAY	hsa05220	3	76	0.167523612767	0.52688878209	CDKN1A|CDKN2A|E2F1	http://www.genome.jp/kegg-bin/show_pathway?hsa05220/hsa:1026%09red/hsa:1869%09red/hsa:1029%09red
Arrhythmogenic right ventricular cardiomyopathy (ARVC)	KEGG PATHWAY	hsa05412	3	77	0.17209733571	0.532682229577	ITGB8|JUP|ATP2A1	http://www.genome.jp/kegg-bin/show_pathway?hsa05412/hsa:3696%09red/hsa:487%09red/hsa:3728%09red
Sphingolipid signaling pathway	KEGG PATHWAY	hsa04071	4	119	0.180334089361	0.549455428523	PPP2R3B|FCER1A|MS4A2|S1PR4	http://www.genome.jp/kegg-bin/show_pathway?hsa04071/hsa:2206%09red/hsa:2205%09red/hsa:28227%09red/hsa:8698%09red
Jak-STAT signaling pathway	KEGG PATHWAY	hsa04630	5	162	0.18329852276	0.54989556828	PDGFRB|CDKN1A|IL12RB2|OSM|LIF	http://www.genome.jp/kegg-bin/show_pathway?hsa04630/hsa:3595%09red/hsa:1026%09red/hsa:5008%09red/hsa:5159%09red/hsa:3976%09red
cGMP-PKG signaling pathway	KEGG PATHWAY	hsa04022	5	167	0.199375844328	0.589064994607	GUCY1B1|NFATC4|ATP2A1|RGS2|PDE2A	http://www.genome.jp/kegg-bin/show_pathway?hsa04022/hsa:5138%09red/hsa:487%09red/hsa:5997%09red/hsa:4776%09red/hsa:2983%09red
ABC transporters	KEGG PATHWAY	hsa02010	2	45	0.203626142694	0.592643251125	ABCG1|ABCA13	http://www.genome.jp/kegg-bin/show_pathway?hsa02010/hsa:9619%09red/hsa:154664%09red
ErbB signaling pathway	KEGG PATHWAY	hsa04012	3	85	0.209859609316	0.601803291421	ERBB2|AREG|CDKN1A	http://www.genome.jp/kegg-bin/show_pathway?hsa04012/hsa:1026%09red/hsa:2064%09red/hsa:374%09red
Human T-cell leukemia virus 1 infection	KEGG PATHWAY	hsa05166	6	219	0.222506699948	0.61115393906	CDKN2A|NFATC4|E2F1|CDKN1A|ZFP36|POLB	http://www.genome.jp/kegg-bin/show_pathway?hsa05166/hsa:1026%09red/hsa:4776%09red/hsa:7538%09red/hsa:5423%09red/hsa:1029%09red/hsa:1869%09red
Purine metabolism	KEGG PATHWAY	hsa00230	4	130	0.222522716273	0.61115393906	GUCY1B1|PDE2A|NT5C2|ENPP3	http://www.genome.jp/kegg-bin/show_pathway?hsa00230/hsa:5138%09red/hsa:22978%09red/hsa:2983%09red/hsa:5169%09red
Relaxin signaling pathway	KEGG PATHWAY	hsa04926	4	130	0.222522716273	0.61115393906	COL3A1|COL1A2|MMP2|COL1A1	http://www.genome.jp/kegg-bin/show_pathway?hsa04926/hsa:1277%09red/hsa:1281%09red/hsa:1278%09red/hsa:4313%09red
Malaria	KEGG PATHWAY	hsa05144	2	49	0.231053097958	0.617577077543	THBS2|THBS1	http://www.genome.jp/kegg-bin/show_pathway?hsa05144/hsa:7057%09red/hsa:7058%09red
Glycosaminoglycan biosynthesis - keratan sulfate	KEGG PATHWAY	hsa00533	1	14	0.231195521336	0.617577077543	CHST2	http://www.genome.jp/kegg-bin/show_pathway?hsa00533/hsa:9435%09red
Arginine and proline metabolism	KEGG PATHWAY	hsa00330	2	50	0.237951810387	0.622130252151	AMD1|CKB	http://www.genome.jp/kegg-bin/show_pathway?hsa00330/hsa:1152%09red/hsa:262%09red
Rheumatoid arthritis	KEGG PATHWAY	hsa05323	3	91	0.239280866212	0.622130252151	CCL3|CXCL12|CTSL	http://www.genome.jp/kegg-bin/show_pathway?hsa05323/hsa:6348%09red/hsa:6387%09red/hsa:1514%09red
Small cell lung cancer	KEGG PATHWAY	hsa05222	3	93	0.249244900628	0.639509942401	CDKN1A|FN1|E2F1	http://www.genome.jp/kegg-bin/show_pathway?hsa05222/hsa:1026%09red/hsa:1869%09red/hsa:2335%09red
Signaling pathways regulating pluripotency of stem cells	KEGG PATHWAY	hsa04550	4	140	0.262887914526	0.660803895826	WNT5A|OTX1|LIF|FGF2	http://www.genome.jp/kegg-bin/show_pathway?hsa04550/hsa:3976%09red/hsa:7474%09red/hsa:2247%09red/hsa:5013%09red
Transcriptional misregulation in cancer	KEGG PATHWAY	hsa05202	5	186	0.26432155833	0.660803895826	DUSP6|CDKN1A|NUPR1|JUP|ELANE	http://www.genome.jp/kegg-bin/show_pathway?hsa05202/hsa:1026%09red/hsa:26471%09red/hsa:1991%09red/hsa:3728%09red/hsa:1848%09red
Primary bile acid biosynthesis	KEGG PATHWAY	hsa00120	1	17	0.273356976331	0.674741903601	CH25H	http://www.genome.jp/kegg-bin/show_pathway?hsa00120/hsa:9023%09red
Endometrial cancer	KEGG PATHWAY	hsa05213	2	58	0.293313296266	0.69684779213	ERBB2|CDKN1A	http://www.genome.jp/kegg-bin/show_pathway?hsa05213/hsa:1026%09red/hsa:2064%09red
Ribosome biogenesis in eukaryotes	KEGG PATHWAY	hsa03008	3	102	0.294732560116	0.69684779213	SBDS|SNORD3B-1|SNORD3A	http://www.genome.jp/kegg-bin/show_pathway?hsa03008/hsa:26851%09red/hsa:51119%09red/hsa:780851%09red
T cell receptor signaling pathway	KEGG PATHWAY	hsa04660	3	103	0.299830765123	0.69684779213	CD8A|CD8B|PDCD1	http://www.genome.jp/kegg-bin/show_pathway?hsa04660/hsa:5133%09red/hsa:926%09red/hsa:925%09red
Pantothenate and CoA biosynthesis	KEGG PATHWAY	hsa00770	1	19	0.300180587379	0.69684779213	ENPP3	http://www.genome.jp/kegg-bin/show_pathway?hsa00770/hsa:5169%09red
Steroid biosynthesis	KEGG PATHWAY	hsa00100	1	19	0.300180587379	0.69684779213	LIPA	http://www.genome.jp/kegg-bin/show_pathway?hsa00100/hsa:3988%09red
C-type lectin receptor signaling pathway	KEGG PATHWAY	hsa04625	3	104	0.304934004182	0.699554480182	RRAS|ARHGEF12|NFATC4	http://www.genome.jp/kegg-bin/show_pathway?hsa04625/hsa:23365%09red/hsa:6237%09red/hsa:4776%09red
Glycosaminoglycan biosynthesis - chondroitin sulfate / dermatan sulfate	KEGG PATHWAY	hsa00532	1	20	0.313221255438	0.710210986167	CSGALNACT1	http://www.genome.jp/kegg-bin/show_pathway?hsa00532/hsa:55790%09red
Oxytocin signaling pathway	KEGG PATHWAY	hsa04921	4	153	0.31717069939	0.710899843461	CDKN1A|NFATC4|GUCY1B1|RGS2	http://www.genome.jp/kegg-bin/show_pathway?hsa04921/hsa:1026%09red/hsa:4776%09red/hsa:5997%09red/hsa:2983%09red
Basal cell carcinoma	KEGG PATHWAY	hsa05217	2	63	0.327712008978	0.716065976185	WNT5A|CDKN1A	http://www.genome.jp/kegg-bin/show_pathway?hsa05217/hsa:1026%09red/hsa:7474%09red
Arachidonic acid metabolism	KEGG PATHWAY	hsa00590	2	63	0.327712008978	0.716065976185	CYP2C8|PTGDS	http://www.genome.jp/kegg-bin/show_pathway?hsa00590/hsa:5730%09red/hsa:1558%09red
HIF-1 signaling pathway	KEGG PATHWAY	hsa04066	3	109	0.330491989009	0.716065976185	ERBB2|CDKN1A|SERPINE1	http://www.genome.jp/kegg-bin/show_pathway?hsa04066/hsa:1026%09red/hsa:2064%09red/hsa:5054%09red
Cortisol synthesis and secretion	KEGG PATHWAY	hsa04927	2	65	0.341357114846	0.720294498723	CACNA1I|NR4A1	http://www.genome.jp/kegg-bin/show_pathway?hsa04927/hsa:3164%09red/hsa:8911%09red
Mitophagy - animal	KEGG PATHWAY	hsa04137	2	65	0.341357114846	0.720294498723	RRAS|E2F1	http://www.genome.jp/kegg-bin/show_pathway?hsa04137/hsa:6237%09red/hsa:1869%09red
Acute myeloid leukemia	KEGG PATHWAY	hsa05221	2	66	0.348148271569	0.720294498723	JUP|DUSP6	http://www.genome.jp/kegg-bin/show_pathway?hsa05221/hsa:1848%09red/hsa:3728%09red
Renin-angiotensin system	KEGG PATHWAY	hsa04614	1	23	0.350912704506	0.720294498723	CPA3	http://www.genome.jp/kegg-bin/show_pathway?hsa04614/hsa:1359%09red
Mannose type O-glycan biosynthesis	KEGG PATHWAY	hsa00515	1	23	0.350912704506	0.720294498723	B3GAT1	http://www.genome.jp/kegg-bin/show_pathway?hsa00515/hsa:27087%09red
Serotonergic synapse	KEGG PATHWAY	hsa04726	3	115	0.361133399867	0.727048525267	HTR6|CYP2C8|HTR3B	http://www.genome.jp/kegg-bin/show_pathway?hsa04726/hsa:3362%09red/hsa:9177%09red/hsa:1558%09red
Fc epsilon RI signaling pathway	KEGG PATHWAY	hsa04664	2	68	0.361660035646	0.727048525267	FCER1A|MS4A2	http://www.genome.jp/kegg-bin/show_pathway?hsa04664/hsa:2206%09red/hsa:2205%09red
Central carbon metabolism in cancer	KEGG PATHWAY	hsa05230	2	69	0.368377731908	0.732996507369	ERBB2|PDGFRB	http://www.genome.jp/kegg-bin/show_pathway?hsa05230/hsa:2064%09red/hsa:5159%09red
Adherens junction	KEGG PATHWAY	hsa04520	2	72	0.388361885049	0.756008453113	ERBB2|WASF1	http://www.genome.jp/kegg-bin/show_pathway?hsa04520/hsa:8936%09red/hsa:2064%09red
Drug metabolism - cytochrome P450	KEGG PATHWAY	hsa00982	2	72	0.388361885049	0.756008453113	GSTA4|CYP2C8	http://www.genome.jp/kegg-bin/show_pathway?hsa00982/hsa:2941%09red/hsa:1558%09red
Yersinia infection	KEGG PATHWAY	hsa05135	3	121	0.391573609048	0.756008453113	ARHGEF28|ARHGEF12|FN1	http://www.genome.jp/kegg-bin/show_pathway?hsa05135/hsa:23365%09red/hsa:64283%09red/hsa:2335%09red
Bacterial invasion of epithelial cells	KEGG PATHWAY	hsa05100	2	74	0.401531531919	0.767633811022	WASF1|FN1	http://www.genome.jp/kegg-bin/show_pathway?hsa05100/hsa:8936%09red/hsa:2335%09red
Cell cycle	KEGG PATHWAY	hsa04110	3	124	0.40666738314	0.769904269051	CDKN1A|CDKN2A|E2F1	http://www.genome.jp/kegg-bin/show_pathway?hsa04110/hsa:1026%09red/hsa:1869%09red/hsa:1029%09red
PPAR signaling pathway	KEGG PATHWAY	hsa03320	2	76	0.414568175594	0.777315329239	LPL|OLR1	http://www.genome.jp/kegg-bin/show_pathway?hsa03320/hsa:4023%09red/hsa:4973%09red
Linoleic acid metabolism	KEGG PATHWAY	hsa00591	1	29	0.420241420067	0.778157161792	CYP2C8	http://www.genome.jp/kegg-bin/show_pathway?hsa00591/hsa:1558%09red
NOD-like receptor signaling pathway	KEGG PATHWAY	hsa04621	4	178	0.422998252051	0.778157161792	CAMP|DEFA4|DEFA1B|P2RX7	http://www.genome.jp/kegg-bin/show_pathway?hsa04621/hsa:1669%09red/hsa:728358%09red/hsa:5027%09red/hsa:820%09red
Drug metabolism - other enzymes	KEGG PATHWAY	hsa00983	2	79	0.433856288487	0.79067267528	GSTA4|CDA	http://www.genome.jp/kegg-bin/show_pathway?hsa00983/hsa:2941%09red/hsa:978%09red
Neuroactive ligand-receptor interaction	KEGG PATHWAY	hsa04080	7	338	0.440427091213	0.795215581357	P2RY10|CHRNA10|S1PR4|HTR6|P2RY13|PENK|P2RX7	http://www.genome.jp/kegg-bin/show_pathway?hsa04080/hsa:57053%09red/hsa:53829%09red/hsa:27334%09red/hsa:5027%09red/hsa:5179%09red/hsa:3362%09red/hsa:8698%09red
Vascular smooth muscle contraction	KEGG PATHWAY	hsa04270	3	132	0.4463406468	0.798499322257	ARHGEF12|CALD1|GUCY1B1	http://www.genome.jp/kegg-bin/show_pathway?hsa04270/hsa:23365%09red/hsa:800%09red/hsa:2983%09red
Chemical carcinogenesis	KEGG PATHWAY	hsa05204	2	82	0.452803042512	0.802696302636	GSTA4|CYP2C8	http://www.genome.jp/kegg-bin/show_pathway?hsa05204/hsa:2941%09red/hsa:1558%09red
Salmonella infection	KEGG PATHWAY	hsa05132	2	83	0.459039122535	0.804935905704	CCL3|WASF1	http://www.genome.jp/kegg-bin/show_pathway?hsa05132/hsa:8936%09red/hsa:6348%09red
Base excision repair	KEGG PATHWAY	hsa03410	1	33	0.462322161225	0.804935905704	POLB	http://www.genome.jp/kegg-bin/show_pathway?hsa03410/hsa:5423%09red
Apelin signaling pathway	KEGG PATHWAY	hsa04371	3	137	0.470610275611	0.808223015828	RRAS|SERPINE1|CCN2	http://www.genome.jp/kegg-bin/show_pathway?hsa04371/hsa:6237%09red/hsa:1490%09red/hsa:5054%09red
Chemokine signaling pathway	KEGG PATHWAY	hsa04062	4	190	0.472680520887	0.808223015828	CCL3|CXCR1|CXCL12|CCR4	http://www.genome.jp/kegg-bin/show_pathway?hsa04062/hsa:1233%09red/hsa:6387%09red/hsa:3577%09red/hsa:6348%09red
Colorectal cancer	KEGG PATHWAY	hsa05210	2	86	0.477499340167	0.808223015828	AREG|CDKN1A	http://www.genome.jp/kegg-bin/show_pathway?hsa05210/hsa:1026%09red/hsa:374%09red
MicroRNAs in cancer	KEGG PATHWAY	hsa05206	6	299	0.483719095996	0.808223015828	ERBB2|PDGFRB|CDKN2A|E2F1|CDKN1A|THBS1	http://www.genome.jp/kegg-bin/show_pathway?hsa05206/hsa:1026%09red/hsa:1029%09red/hsa:2064%09red/hsa:7057%09red/hsa:5159%09red/hsa:1869%09red
Starch and sucrose metabolism	KEGG PATHWAY	hsa00500	1	36	0.491878862249	0.808223015828	ENPP3	http://www.genome.jp/kegg-bin/show_pathway?hsa00500/hsa:5169%09red
Alanine, aspartate and glutamate metabolism	KEGG PATHWAY	hsa00250	1	36	0.491878862249	0.808223015828	DDO	http://www.genome.jp/kegg-bin/show_pathway?hsa00250/hsa:8528%09red
Thyroid cancer	KEGG PATHWAY	hsa05216	1	37	0.501367949754	0.808223015828	CDKN1A	http://www.genome.jp/kegg-bin/show_pathway?hsa05216/hsa:1026%09red
Salivary secretion	KEGG PATHWAY	hsa04970	2	90	0.501512743155	0.808223015828	CAMP|GUCY1B1	http://www.genome.jp/kegg-bin/show_pathway?hsa04970/hsa:2983%09red/hsa:820%09red
Hypertrophic cardiomyopathy (HCM)	KEGG PATHWAY	hsa05410	2	90	0.501512743155	0.808223015828	ITGB8|ATP2A1	http://www.genome.jp/kegg-bin/show_pathway?hsa05410/hsa:3696%09red/hsa:487%09red
mRNA surveillance pathway	KEGG PATHWAY	hsa03015	2	91	0.507405594322	0.811017138466	PPP2R3B|PELO	http://www.genome.jp/kegg-bin/show_pathway?hsa03015/hsa:53918%09red/hsa:28227%09red
Viral carcinogenesis	KEGG PATHWAY	hsa05203	4	201	0.51680707044	0.817460945834	CDKN1A|CDKN2A|CCR4|POLB	http://www.genome.jp/kegg-bin/show_pathway?hsa05203/hsa:1026%09red/hsa:5423%09red/hsa:1029%09red/hsa:1233%09red
Pyruvate metabolism	KEGG PATHWAY	hsa00620	1	39	0.519821319402	0.817460945834	LDHD	http://www.genome.jp/kegg-bin/show_pathway?hsa00620/hsa:197257%09red
Fc gamma R-mediated phagocytosis	KEGG PATHWAY	hsa04666	2	94	0.524812406481	0.818368614698	WASF1|ASAP3	http://www.genome.jp/kegg-bin/show_pathway?hsa04666/hsa:8936%09red/hsa:55616%09red
Ferroptosis	KEGG PATHWAY	hsa04216	1	40	0.528792027958	0.818368614698	MAP1LC3A	http://www.genome.jp/kegg-bin/show_pathway?hsa04216/hsa:84557%09red
Dilated cardiomyopathy (DCM)	KEGG PATHWAY	hsa05414	2	96	0.536187149054	0.81900713658	ITGB8|ATP2A1	http://www.genome.jp/kegg-bin/show_pathway?hsa05414/hsa:3696%09red/hsa:487%09red
Hematopoietic cell lineage	KEGG PATHWAY	hsa04640	2	97	0.541804721122	0.81900713658	CD8A|CD8B	http://www.genome.jp/kegg-bin/show_pathway?hsa04640/hsa:926%09red/hsa:925%09red
Circadian entrainment	KEGG PATHWAY	hsa04713	2	97	0.541804721122	0.81900713658	CACNA1I|GUCY1B1	http://www.genome.jp/kegg-bin/show_pathway?hsa04713/hsa:8911%09red/hsa:2983%09red
Pancreatic secretion	KEGG PATHWAY	hsa04972	2	98	0.547375439353	0.82106315903	CPA3|ATP2A1	http://www.genome.jp/kegg-bin/show_pathway?hsa04972/hsa:487%09red/hsa:1359%09red
cAMP signaling pathway	KEGG PATHWAY	hsa04024	4	214	0.566674926254	0.843523745188	HTR6|HCAR2|RRAS|ATP2A1	http://www.genome.jp/kegg-bin/show_pathway?hsa04024/hsa:6237%09red/hsa:3362%09red/hsa:487%09red/hsa:338442%09red
Wnt signaling pathway	KEGG PATHWAY	hsa04310	3	160	0.575334352871	0.849925748559	WNT5A|NFATC4|FRAT2	http://www.genome.jp/kegg-bin/show_pathway?hsa04310/hsa:23401%09red/hsa:7474%09red/hsa:4776%09red
Sphingolipid metabolism	KEGG PATHWAY	hsa00600	1	47	0.587093922505	0.851209105184	B4GALT6	http://www.genome.jp/kegg-bin/show_pathway?hsa00600/hsa:9331%09red
Hepatitis B	KEGG PATHWAY	hsa05161	3	163	0.588028371213	0.851209105184	CDKN1A|NFATC4|E2F1	http://www.genome.jp/kegg-bin/show_pathway?hsa05161/hsa:1026%09red/hsa:1869%09red/hsa:4776%09red
Parathyroid hormone synthesis, secretion and action	KEGG PATHWAY	hsa04928	2	106	0.590234066458	0.851209105184	NR4A2|CDKN1A	http://www.genome.jp/kegg-bin/show_pathway?hsa04928/hsa:1026%09red/hsa:4929%09red
RNA transport	KEGG PATHWAY	hsa03013	3	165	0.59635674893	0.851209105184	SNORD3B-1|SUMO4|SNORD3A	http://www.genome.jp/kegg-bin/show_pathway?hsa03013/hsa:26851%09red/hsa:387082%09red/hsa:780851%09red
Intestinal immune network for IgA production	KEGG PATHWAY	hsa04672	1	49	0.602394135977	0.851209105184	CXCL12	http://www.genome.jp/kegg-bin/show_pathway?hsa04672/hsa:6387%09red
Cysteine and methionine metabolism	KEGG PATHWAY	hsa00270	1	49	0.602394135977	0.851209105184	AMD1	http://www.genome.jp/kegg-bin/show_pathway?hsa00270/hsa:262%09red
Leukocyte transendothelial migration	KEGG PATHWAY	hsa04670	2	112	0.620368295648	0.870300846412	CXCL12|MMP2	http://www.genome.jp/kegg-bin/show_pathway?hsa04670/hsa:4313%09red/hsa:6387%09red
Pathogenic Escherichia coli infection	KEGG PATHWAY	hsa05130	1	55	0.644997153287	0.892017339653	TUBB2A	http://www.genome.jp/kegg-bin/show_pathway?hsa05130/hsa:7280%09red
Legionellosis	KEGG PATHWAY	hsa05134	1	55	0.644997153287	0.892017339653	HSPA1A	http://www.genome.jp/kegg-bin/show_pathway?hsa05134/hsa:3303%09red
Glutathione metabolism	KEGG PATHWAY	hsa00480	1	56	0.65164293039	0.894861770605	GSTA4	http://www.genome.jp/kegg-bin/show_pathway?hsa00480/hsa:2941%09red
Lysosome	KEGG PATHWAY	hsa04142	2	123	0.671160780277	0.915219245833	LIPA|CTSL	http://www.genome.jp/kegg-bin/show_pathway?hsa04142/hsa:3988%09red/hsa:1514%09red
Long-term depression	KEGG PATHWAY	hsa04730	1	60	0.677012903085	0.915864932556	GUCY1B1	http://www.genome.jp/kegg-bin/show_pathway?hsa04730/hsa:2983%09red
Glycerolipid metabolism	KEGG PATHWAY	hsa00561	1	61	0.683063213086	0.915864932556	LPL	http://www.genome.jp/kegg-bin/show_pathway?hsa00561/hsa:4023%09red
Longevity regulating pathway - multiple species	KEGG PATHWAY	hsa04213	1	62	0.689000948347	0.915864932556	HSPA1A	http://www.genome.jp/kegg-bin/show_pathway?hsa04213/hsa:3303%09red
Autophagy - animal	KEGG PATHWAY	hsa04140	2	128	0.692380878354	0.915864932556	RRAS|CTSL	http://www.genome.jp/kegg-bin/show_pathway?hsa04140/hsa:6237%09red/hsa:1514%09red
Inflammatory bowel disease (IBD)	KEGG PATHWAY	hsa05321	1	65	0.706159319825	0.915864932556	IL12RB2	http://www.genome.jp/kegg-bin/show_pathway?hsa05321/hsa:3595%09red
FoxO signaling pathway	KEGG PATHWAY	hsa04068	2	132	0.708540228172	0.915864932556	CDKN1A|S1PR4	http://www.genome.jp/kegg-bin/show_pathway?hsa04068/hsa:1026%09red/hsa:8698%09red
Shigellosis	KEGG PATHWAY	hsa05131	1	68	0.722377160474	0.915864932556	WASF1	http://www.genome.jp/kegg-bin/show_pathway?hsa05131/hsa:8936%09red
Renal cell carcinoma	KEGG PATHWAY	hsa05211	1	69	0.727583034424	0.915864932556	CDKN1A	http://www.genome.jp/kegg-bin/show_pathway?hsa05211/hsa:1026%09red
Renin secretion	KEGG PATHWAY	hsa04924	1	69	0.727583034424	0.915864932556	GUCY1B1	http://www.genome.jp/kegg-bin/show_pathway?hsa04924/hsa:2983%09red
Ubiquitin mediated proteolysis	KEGG PATHWAY	hsa04120	2	137	0.72774431334	0.915864932556	COP1|RHOBTB2	http://www.genome.jp/kegg-bin/show_pathway?hsa04120/hsa:64326%09red/hsa:23221%09red
Measles	KEGG PATHWAY	hsa05162	2	138	0.731455135261	0.915864932556	HSPA1A|TP73	http://www.genome.jp/kegg-bin/show_pathway?hsa05162/hsa:7161%09red/hsa:3303%09red
Estrogen signaling pathway	KEGG PATHWAY	hsa04915	2	138	0.731455135261	0.915864932556	HSPA1A|MMP2	http://www.genome.jp/kegg-bin/show_pathway?hsa04915/hsa:4313%09red/hsa:3303%09red
Epithelial cell signaling in Helicobacter pylori infection	KEGG PATHWAY	hsa05120	1	70	0.732691946045	0.915864932556	CXCR1	http://www.genome.jp/kegg-bin/show_pathway?hsa05120/hsa:3577%09red
Metabolism of xenobiotics by cytochrome P450	KEGG PATHWAY	hsa00980	1	76	0.761407383433	0.937624642356	GSTA4	http://www.genome.jp/kegg-bin/show_pathway?hsa00980/hsa:2941%09red
Adrenergic signaling in cardiomyocytes	KEGG PATHWAY	hsa04261	2	149	0.769523667979	0.937624642356	PPP2R3B|ATP2A1	http://www.genome.jp/kegg-bin/show_pathway?hsa04261/hsa:487%09red/hsa:28227%09red
RNA degradation	KEGG PATHWAY	hsa03018	1	79	0.774594212125	0.937624642356	BTG2	http://www.genome.jp/kegg-bin/show_pathway?hsa03018/hsa:7832%09red
mTOR signaling pathway	KEGG PATHWAY	hsa04150	2	153	0.782166132773	0.937624642356	LAMTOR4|WNT5A	http://www.genome.jp/kegg-bin/show_pathway?hsa04150/hsa:7474%09red/hsa:389541%09red
B cell receptor signaling pathway	KEGG PATHWAY	hsa04662	1	82	0.787056931744	0.937624642356	LILRB1	http://www.genome.jp/kegg-bin/show_pathway?hsa04662/hsa:10859%09red
Hepatitis C	KEGG PATHWAY	hsa05160	2	155	0.788258135483	0.937624642356	CDKN1A|E2F1	http://www.genome.jp/kegg-bin/show_pathway?hsa05160/hsa:1026%09red/hsa:1869%09red
Taste transduction	KEGG PATHWAY	hsa04742	1	83	0.791057148929	0.937624642356	HTR3B	http://www.genome.jp/kegg-bin/show_pathway?hsa04742/hsa:9177%09red
Peroxisome	KEGG PATHWAY	hsa04146	1	83	0.791057148929	0.937624642356	DDO	http://www.genome.jp/kegg-bin/show_pathway?hsa04146/hsa:8528%09red
Cardiac muscle contraction	KEGG PATHWAY	hsa04260	1	86	0.802615465092	0.937624642356	ATP2A1	http://www.genome.jp/kegg-bin/show_pathway?hsa04260/hsa:487%09red
Insulin secretion	KEGG PATHWAY	hsa04911	1	86	0.802615465092	0.937624642356	FFAR1	http://www.genome.jp/kegg-bin/show_pathway?hsa04911/hsa:2864%09red
PD-L1 expression and PD-1 checkpoint pathway in cancer	KEGG PATHWAY	hsa05235	1	89	0.813538535122	0.937624642356	PDCD1	http://www.genome.jp/kegg-bin/show_pathway?hsa05235/hsa:5133%09red
GABAergic synapse	KEGG PATHWAY	hsa04727	1	89	0.813538535122	0.937624642356	SLC12A5	http://www.genome.jp/kegg-bin/show_pathway?hsa04727/hsa:57468%09red
Morphine addiction	KEGG PATHWAY	hsa05032	1	91	0.820484874548	0.937624642356	PDE2A	http://www.genome.jp/kegg-bin/show_pathway?hsa05032/hsa:5138%09red
Th1 and Th2 cell differentiation	KEGG PATHWAY	hsa04658	1	92	0.823861044626	0.937624642356	IL12RB2	http://www.genome.jp/kegg-bin/show_pathway?hsa04658/hsa:3595%09red
IL-17 signaling pathway	KEGG PATHWAY	hsa04657	1	93	0.827174145307	0.937624642356	LCN2	http://www.genome.jp/kegg-bin/show_pathway?hsa04657/hsa:3934%09red
GnRH signaling pathway	KEGG PATHWAY	hsa04912	1	93	0.827174145307	0.937624642356	MMP2	http://www.genome.jp/kegg-bin/show_pathway?hsa04912/hsa:4313%09red
Alzheimer disease	KEGG PATHWAY	hsa05010	2	171	0.831841349372	0.937624642356	LPL|ATP2A1	http://www.genome.jp/kegg-bin/show_pathway?hsa05010/hsa:487%09red/hsa:4023%09red
Endocytosis	KEGG PATHWAY	hsa04144	3	244	0.837380440948	0.938142187357	CXCR1|HSPA1A|ASAP3	http://www.genome.jp/kegg-bin/show_pathway?hsa04144/hsa:55616%09red/hsa:3577%09red/hsa:3303%09red
NF-kappa B signaling pathway	KEGG PATHWAY	hsa04064	1	100	0.84869553653	0.938142187357	CXCL12	http://www.genome.jp/kegg-bin/show_pathway?hsa04064/hsa:6387%09red
Tuberculosis	KEGG PATHWAY	hsa05152	2	179	0.850472849749	0.938142187357	ARHGEF12|CAMP	http://www.genome.jp/kegg-bin/show_pathway?hsa05152/hsa:23365%09red/hsa:820%09red
Melanogenesis	KEGG PATHWAY	hsa04916	1	101	0.851544446985	0.938142187357	WNT5A	http://www.genome.jp/kegg-bin/show_pathway?hsa04916/hsa:7474%09red
Toll-like receptor signaling pathway	KEGG PATHWAY	hsa04620	1	104	0.859775429669	0.941888813401	CCL3	http://www.genome.jp/kegg-bin/show_pathway?hsa04620/hsa:6348%09red
Glucagon signaling pathway	KEGG PATHWAY	hsa04922	1	106	0.865009298812	0.942328565745	SIK1B	http://www.genome.jp/kegg-bin/show_pathway?hsa04922/hsa:102724428%09red
TNF signaling pathway	KEGG PATHWAY	hsa04668	1	112	0.879574844129	0.945059649421	LIF	http://www.genome.jp/kegg-bin/show_pathway?hsa04668/hsa:3976%09red
Toxoplasmosis	KEGG PATHWAY	hsa05145	1	113	0.881845842935	0.945059649421	HSPA1A	http://www.genome.jp/kegg-bin/show_pathway?hsa05145/hsa:3303%09red
Epstein-Barr virus infection	KEGG PATHWAY	hsa05169	2	201	0.892464510869	0.945059649421	CDKN1A|E2F1	http://www.genome.jp/kegg-bin/show_pathway?hsa05169/hsa:1026%09red/hsa:1869%09red
Neurotrophin signaling pathway	KEGG PATHWAY	hsa04722	1	119	0.894605709229	0.945059649421	TP73	http://www.genome.jp/kegg-bin/show_pathway?hsa04722/hsa:7161%09red
Thyroid hormone signaling pathway	KEGG PATHWAY	hsa04919	1	119	0.894605709229	0.945059649421	ATP2A1	http://www.genome.jp/kegg-bin/show_pathway?hsa04919/hsa:487%09red
AMPK signaling pathway	KEGG PATHWAY	hsa04152	1	120	0.896595052015	0.945059649421	PPP2R3B	http://www.genome.jp/kegg-bin/show_pathway?hsa04152/hsa:28227%09red
Osteoclast differentiation	KEGG PATHWAY	hsa04380	1	128	0.911223854688	0.953122097809	LILRB1	http://www.genome.jp/kegg-bin/show_pathway?hsa04380/hsa:10859%09red
Dopaminergic synapse	KEGG PATHWAY	hsa04728	1	131	0.91616284339	0.953122097809	PPP2R3B	http://www.genome.jp/kegg-bin/show_pathway?hsa04728/hsa:28227%09red
Spliceosome	KEGG PATHWAY	hsa03040	1	135	0.922326111587	0.953122097809	HSPA1A	http://www.genome.jp/kegg-bin/show_pathway?hsa03040/hsa:3303%09red
Apoptosis	KEGG PATHWAY	hsa04210	1	136	0.92379526403	0.953122097809	CTSL	http://www.genome.jp/kegg-bin/show_pathway?hsa04210/hsa:1514%09red
Protein processing in endoplasmic reticulum	KEGG PATHWAY	hsa04141	1	165	0.956246836095	0.980106456328	HSPA1A	http://www.genome.jp/kegg-bin/show_pathway?hsa04141/hsa:3303%09red
Tight junction	KEGG PATHWAY	hsa04530	1	170	0.960247013555	0.980106456328	ERBB2	http://www.genome.jp/kegg-bin/show_pathway?hsa04530/hsa:2064%09red
Metabolic pathways	KEGG PATHWAY	hsa01100	19	1432	0.965027895462	0.980106456328	CYP2C8|B4GALNT3|CDA|B3GALT2|DHRS9|GSTA4|B3GNT3|CKB|ENPP3|CSGALNACT1|PDE2A|DDO|GUCY1B1|LDHD|PTGDS|B3GAT1|B4GALT6|NT5C2|AMD1	http://www.genome.jp/kegg-bin/show_pathway?hsa01100/hsa:2941%09red/hsa:55790%09red/hsa:5138%09red/hsa:2983%09red/hsa:10170%09red/hsa:5169%09red/hsa:1152%09red/hsa:9331%09red/hsa:27087%09red/hsa:978%09red/hsa:8707%09red/hsa:22978%09red/hsa:197257%09red/hsa:8528%09red/hsa:1558%09red/hsa:262%09red/hsa:5730%09red/hsa:283358%09red/hsa:10331%09red
Human immunodeficiency virus 1 infection	KEGG PATHWAY	hsa05170	1	212	0.982278012852	0.992457059618	NFATC4	http://www.genome.jp/kegg-bin/show_pathway?hsa05170/hsa:4776%09red
Olfactory transduction	KEGG PATHWAY	hsa04740	2	445	0.998165206494	0.999209257661	RGS2|PDE2A	http://www.genome.jp/kegg-bin/show_pathway?hsa04740/hsa:5138%09red/hsa:5997%09red
Herpes simplex virus 1 infection	KEGG PATHWAY	hsa05168	2	492	0.999209257661	0.999209257661	ZNF415|ZNF705E	http://www.genome.jp/kegg-bin/show_pathway?hsa05168/hsa:100131539%09red/hsa:55786%09red
