# Supplementary material for: Functional analysis of differently expressed ferroptosis-related genes in patients with mitral valve prolapse
Source: Front Genet. 2022 Nov 29;13:1062212. doi: 10.3389/fgene.2022.1062212 (PMC9745071; doi:10.3389/fgene.2022.1062212)
Supplement: Supplementary file 4 [file Table6.XLSX]

## Sheet: Sheet1
	DElncRNA	Count
Up	FLJ13224 RP11-863K10.7 TCL6 LINC02085 LINC01465 AC079305.10 LINC00539 RP11-265P11.1 TNK2-AS1 NQO2-AS1 TSBP1-AS1 RP11-211N8.2 AC093382.1 AC084809.2 SPAG5-AS1 MIR181A1HG TMEM254-AS1 DCST1-AS1 UICLM EIF2AK3-DT LINC00494 ZNF295-AS1 RP11-305L7.3 CDKN2B-AS1 CTD-2540L5.6 FAM198B-AS1 RP11-138B4.1 LINC02055 RP11-134O21.1 AP002954.4 B3GAT1-DT RP11-61A14.1 LINC02345 RP11-549B18.1 RP3-467N11.1 RP11-533E19.5 …	85
Down	ADORA2A-AS1 HCG27 NUP50-DT RP11-569A11.1 LINC01341 LINC01506 RP11-443B7.2 LINC00211 LINC02273 RP11-1D12.2 RP11-324E6.6 OTULIN-DT RP11-517A5.7 RP13-580F15.2 DLGAP1-AS3 RP1-244F24.1 CTD-2325A15.5 RP11-134L10.1 PACERR RP11-670E13.6 RP11-468E2.10 LINC01232 LINC02009 RP11-29H23.8 RP11-505E24.4 TCONS_00009268_SCYL3 TCONS_00020161_SMG7 TCONS_00043804_RP11-702H23.4 TCONS_00051836_APPL2 TCONS_00073763_TEC…	42
Total		127
