# Supplementary material for: Functional analysis of differently expressed ferroptosis-related genes in patients with mitral valve prolapse
Source: Front Genet. 2022 Nov 29;13:1062212. doi: 10.3389/fgene.2022.1062212 (PMC9745071; doi:10.3389/fgene.2022.1062212)
Supplement: Supplementary file 6 [file Table1.XLSX]

## Sheet: Sheet1
	DEGs	count
Up	ADAMDEC1 NUPR1 NEURL1 PRRX1 C1QC AP000254.8 LDHD F13A1 CDKN1A CMKLR1 PCDHGA1 NAALAD2 LIF RP11-156K23.3 ARHGEF12 AC093382.1 NR4A1 TSPAN9 PRSS23 MT-RNR1 DDO WNT5A EIF2AK3-DT OSBPL5 ZNF295-AS1 RP3-510L9.2 SNORD13 IGHV1-69D IGHG3 ZBTB32 FGFBP2 HSPA7 ICAM4 ZNF705E RP11-211N8.2 RP11-258F1.1 TMEM255A AP002954.4 PDGFD CCN2 RP11-20I23.13 RP11-429O22.1 RASGEF1A BMP3 TNK2-AS1 RP11-523H20.6 RP11-667F14.1 DRG…	306
Down	KIR2DL1 RP11-147H23.3 RIPOR3 TNFRSF9 OTULIN-DT PACERR H4C15 LLNLR-271C9.1 CTB-163K11.1 RP13-580F15.2 HTATSF1P2 DEFA4 RGL3 H2BC18 ZDHHC18 H2AC19 AKAP12 P2RY10 MS4A2 AMD1 COL17A1 LAMTOR4 AFAP1L1 TCN1 ATP2A1 MMP8 HSPE1P18 RP11-443B7.2 MPZL3 IKBIP ITGB8 RFLNB RP11-134L10.1 TRBV16 LINC01232 TRAV3 NT5C2 KLHL21 DHRS9 RP11-1D12.2 NFAM1 C10orf82 OTX1 H1-6 LRRN3 B4GALNT3 JAML CRACDL SDK1 RP11-483E17.1 CCDC…	198
Total		504
